# Supplementary material for: Development and Application of MiMouse, a Comprehensive Genomic Profiling Panel for Credentialing Mouse Tumor Models
Source: Cancer Res Commun. 2025 Oct 29;5(10):1910–33. doi: 10.1158/2767-9764.CRC-25-0279 (PMC12569591; doi:10.1158/2767-9764.CRC-25-0279)
Supplement: Table S1 — MiMouse panel composition & summary table of markers [file crc-25-0279_table_s1_suppst1.xlsx]

## Sheet: TableS1
	Table S1: MiMouse panel composition & summary table of markers
	Gene type (n genes)			Total amplicon #
	Cancer Related Gene (n = 74)			1297
	Oncogene (n = 31)			533
	Tumor Suppresor Gene (TSG; n = 30)			1942
	Genotyping SNPs (n = 490)			490
	Summary of the total number (n) of genes and amplicons per gene type covered by MiMouse
	Mouse gene symbol	Human gene symbol	Gene type	# of amplicons
	Acss1	ACSS1	Cancer Related Gene	12
	Akt1	AKT1	Oncogene	2
	Ano10	ANO10	Cancer Related Gene	12
	Apbb2	APBB2	Cancer Related Gene	12
	Apc	APC	TSG	100
	Ar	AR	Oncogene	12
	Arid1a	ARID1A	TSG	86
	Arid1b	ARID1B	Cancer Related Gene	12
	Atm	ATM	TSG	146
	Atrx	ATRX	TSG	109
	Aurkc	AURKC	Cancer Related Gene	7
	Bcor	BCOR	Cancer Related Gene	12
	Braf	BRAF	Oncogene	4
	Brca1	BRCA1	TSG	70
	Brca2	BRCA2	TSG	128
	Cacul1	CACUL1	Cancer Related Gene	10
	Ccnd1	CCND1	Cancer Related Gene	11
	Ccne1	CCNE1	Cancer Related Gene	11
	Ccne2	CCNE2	Cancer Related Gene	9
	Cdh1	CDH1	TSG	41
	Cdh26	CDH26	Cancer Related Gene	12
	Cdh8	CDH8	Cancer Related Gene	12
	Cdk1	CDK1	Cancer Related Gene	12
	Cdk12	CDK12	TSG	60
	Cdk4	CDK4	Cancer Related Gene	11
	Cdk6	CDK6	Cancer Related Gene	11
	Cdkn1b	CDKN1B	Cancer Related Gene	12
	Cdkn2a	CDKN2A	TSG	14
	Cdkn2b	CDKN2B	TSG	17
	Chek2	CHEK2	Cancer Related Gene	12
	Chl1	CHL1	Cancer Related Gene	12
	Crebbp	CREBBP	TSG	99
	Csmd3	CSMD3	Cancer Related Gene	12
	Ctnnb1	CTNNB1	Oncogene	3
	Diaph2	DIAPH2	Cancer Related Gene	13
	Dnmt3a	DNMT3A	Oncogene	12
	Egfr	EGFR	Oncogene	21
	Eif2ak4	EIF2AK4	Cancer Related Gene	13
	Enox2	ENOX2	Cancer Related Gene	12
	Erbb2	ERBB2	Oncogene	60
	Erbb3	ERBB3	Oncogene	62
	Esr1	ESR1	Oncogene	14
	Esyt2	ESYT2	Cancer Related Gene	12
	Fat1	FAT1	TSG	163
	Fbxw7	FBXW7	TSG	33
	Fgf14	FGF14	Cancer Related Gene	10
	Fgfr1	FGFR1	Cancer Related Gene	13
	Fgfr2	FGFR2	Oncogene	1
	Fgfr3	FGFR3	Oncogene	15
	Fhit	FHIT	Cancer Related Gene	12
	Foxa1	FOXA1	Cancer Related Gene	15
	Frmpd4	FRMPD4	Cancer Related Gene	12
	Gabrb2	GABRB2	Cancer Related Gene	12
	Gata3	GATA3	TSG	17
	Gna11	GNA11	Oncogene	2
	Gnaq	GNAQ	Oncogene	2
	Gnas	GNAS	Oncogene	1
	Hdac4	HDAC4	Cancer Related Gene	12
	Hras	HRAS	Oncogene	5
	Ica1	ICA1	Cancer Related Gene	12
	Idh1	IDH1	Oncogene	1
	Idh2	IDH2	Oncogene	2
	Itpr2	ITPR2	Cancer Related Gene	12
	Jak3	JAK3	Cancer Related Gene	12
	Kit	KIT	Oncogene	21
	Kras	KRAS	Oncogene	6
	Lama4	LAMA4	Cancer Related Gene	12
	Lrp8	LRP8	Cancer Related Gene	12
	Lrrc7	LRRC7	Cancer Related Gene	12
	Map2k1	MAP2K1	Oncogene	5
	Map2k7	MAP2K7	Cancer Related Gene	12
	Max	MAX	Cancer Related Gene	8
	Mdm2	MDM2	Cancer Related Gene	12
	Mdm4	MDM4	Cancer Related Gene	12
	Med12	MED12	Oncogene	2
	Men1	MEN1	Cancer Related Gene	13
	Met	MET	Oncogene	14
	Mgat5b	MGAT5B	Cancer Related Gene	12
	Mll2	MLL2	TSG	222
	Mll3	MLL3	TSG	200
	Morc1	MORC1	Cancer Related Gene	12
	Mtor	MTOR	Oncogene	127
	Myc	MYC	Oncogene	12
	Mycl	MYCL	Cancer Related Gene	12
	Mycn	MYCN	Cancer Related Gene	11
	Neto1	NETO1	Cancer Related Gene	12
	Nf1	NF1	TSG	138
	Nf2	NF2	TSG	32
	Nfe2l2	NFE2L2	Oncogene	20
	Nfib	NFIB	Cancer Related Gene	12
	Notch1	NOTCH1	TSG	108
	Notch2	NOTCH2	TSG	104
	Nr2f2	NR2F2	Cancer Related Gene	12
	Nras	NRAS	Oncogene	5
	Nrxn1	NRXN1	Cancer Related Gene	12
	Palb2	PALB2	Cancer Related Gene	12
	Pard3	PARD3	Cancer Related Gene	13
	Parp8	PARP8	Cancer Related Gene	12
	Pbrm1	PBRM1	TSG	83
	Pdgfra	PDGFRA	Oncogene	13
	Pik3ca	PIK3CA	Oncogene	50
	Pik3r1	PIK3R1	TSG	39
	Pparg	PPARG	Cancer Related Gene	12
	Ppp6c	PPP6C	Cancer Related Gene	16
	Prdm5	PRDM5	Cancer Related Gene	12
	Ptbp2	PTBP2	Cancer Related Gene	11
	Ptch1	PTCH1	TSG	63
	Pten	PTEN	TSG	24
	Ptpn14	PTPN14	TSG	50
	Ralyl	RALYL	Cancer Related Gene	13
	Rb1	RB1	TSG	57
	Rictor	RICTOR	Cancer Related Gene	12
	Rock1	ROCK1	Cancer Related Gene	12
	Rreb1	RREB1	Cancer Related Gene	12
	Runx1	RUNX1	Cancer Related Gene	12
	Ryr2	RYR2	Cancer Related Gene	12
	Setd2	SETD2	TSG	94
	Sf3b1	SF3B1	Oncogene	2
	Smad4	SMAD4	TSG	27
	Smarca4	SMARCA4	Cancer Related Gene	12
	Smo	SMO	Oncogene	32
	Sntg1	SNTG1	Cancer Related Gene	13
	Snx14	SNX14	Cancer Related Gene	12
	Sox2	SOX2	Cancer Related Gene	12
	Spop	SPOP	Oncogene	5
	Tert	TERT	Cancer Related Gene	13
	Tfeb	TFEB	Cancer Related Gene	12
	Tmeff2	TMEFF2	Cancer Related Gene	12
	Tmtc2	TMTC2	Cancer Related Gene	12
	Trp53	TP53	TSG	18
	Trpc4	TRPC4	Cancer Related Gene	12
	Vhl	VHL	TSG	16
	Wnt11	WNT11	Cancer Related Gene	12
	Yap1	YAP1	Cancer Related Gene	12
	Znf292	ZNF292	Cancer Related Gene	12
	NA	NA	genotyping SNPs	490
	MiMouse CGP gene targets with both human and mouse gene symbol, type of gene, and number of amplicons targeted per gene.
