# Supplementary material for: Development and Application of MiMouse, a Comprehensive Genomic Profiling Panel for Credentialing Mouse Tumor Models
Source: Cancer Res Commun. 2025 Oct 29;5(10):1910–33. doi: 10.1158/2767-9764.CRC-25-0279 (PMC12569591; doi:10.1158/2767-9764.CRC-25-0279)
Supplement: Table S2 — Engineered mutation detection by MiMouse in colorectal cancer (CRC) samples [file crc-25-0279_table_s2_suppst2.xlsx]

## Sheet: Sheet 1
	Table S2. Engineered mutation detection by MiMouse in colorectal cancer (CRC) samples
	Sample	Chr	Start	End	Ref	Alt	VAF	Gene (RefGene)	Mouse protein residue	Human protein residue
	EF036_X64	chr6	39627783	39627783	A	T	0.45961	Braf	637	600
	EF-D37_X46	chr6	39627783	39627783	A	T	0.495718	Braf	637	600
	EF-D38_X47	chr6	39627783	39627783	A	T	0.492537	Braf	637	600
	EF-D39_X48	chr6	39627783	39627783	A	T	0.513514	Braf	637	600
	EF-D40_X49	chr6	39627783	39627783	A	T	0.436722	Braf	637	600
	20497cet5_5-1_MG_X56	chr6	39627783	39627783	A	T	0.516216	Braf	637	600
	20497cet5_5-2_MG_X57	chr6	39627783	39627783	A	T	0.513122	Braf	637	600
	20497cet5_6_MG_X58	chr6	39627783	39627783	A	T	0.448669	Braf	637	600
	20497cet5_PC_MG_X59	chr6	39627783	39627783	A	T	0.484252	Braf	637	600
	EF-D41_X50	chr11	69589608	69589608	G	A	0.694969	Trp53	270	273
	EF-D42_X51	chr11	69589608	69589608	G	A	0.600536	Trp53	270	273
	EF-D43_X52	chr11	69589608	69589608	G	A	0.550914	Trp53	270	273
	EF-D45_X53	chr11	69589608	69589608	G	A	0.505291	Trp53	270	273
	EF-D46_X54	chr11	69589608	69589608	G	A	0.757225	Trp53	270	273
	EF-D47_X55	chr11	69589608	69589608	G	A	0.672727	Trp53	270	273
	EF-D48_X56	chr11	69589608	69589608	G	A	0.717949	Trp53	270	273
	EF-D49_X57	chr11	69589608	69589608	G	A	0.775862	Trp53	270	273
	EF-D51_X59	chr11	69589608	69589608	G	A	0.701245	Trp53	270	273
	EF-D52_X60	chr11	69589608	69589608	G	A	0.645078	Trp53	270	273
	EF-D53_X61	chr11	69589608	69589608	G	A	0.68797	Trp53	270	273
	EF-D54_X62	chr11	69589608	69589608	G	A	0.634538	Trp53	270	273
	EF-D55_X63	chr11	69589608	69589608	G	A	0.998628	Trp53	270	273
	EF-D56_X64	chr11	69589608	69589608	G	A	1	Trp53	270	273
	EF-D57x33	chr11	69589608	69589608	G	A	0.990099	Trp53	270	273
	EF-D60x36	chr11	69589608	69589608	G	A	1	Trp53	270	273
	EF-D61x37	chr11	69589608	69589608	G	A	0.992982	Trp53	270	273
	EF-D62x38	chr11	69589608	69589608	G	A	1	Trp53	270	273
	EF-D01_MG_X12	chr11	69589608	69589608	G	A	0.687285	Trp53	270	273
	EF-D04_MG_X73	chr11	69589608	69589608	G	A	1	Trp53	270	273
	EF-D07_MG_X76	chr11	69589608	69589608	G	A	1	Trp53	270	273
	Variant table for detected mutations that were expected based on constitutive expression (through a Cre inducible system). VAF = variant allele frequency
