# Supplementary material for: Development and Application of MiMouse, a Comprehensive Genomic Profiling Panel for Credentialing Mouse Tumor Models
Source: Cancer Res Commun. 2025 Oct 29;5(10):1910–33. doi: 10.1158/2767-9764.CRC-25-0279 (PMC12569591; doi:10.1158/2767-9764.CRC-25-0279)
Supplement: Table S3 — Table of sequencing statistics, sample information, and strain information for colorectal (CRC) and high grade serous cancer (HGSC) samples [file crc-25-0279_table_s3_suppst3.xlsx]

## Sheet: Table
Table S3. Table of sequencing statistics, sample information, and strain information for colorectal (CRC) and high grade serous cancer (HGSC) samples
Type	Sample Name	Sequencing Statistics				Sample Information					Strain Information
		Mapped Reads	On Target	Mean Depth	Uniformity	Histology/Stage	Tumor Content (%)	Mouse Model	Full Genotype	Age (Weeks)	129	BALB	C3H	C57BL	FVB
CRC	EF-D42_X51	2381049	0.9915	614.5	0.9746	Adenocarcinoma	46.492	gemm	CDX2P-CreERT2 Apcfl/+, KrasLSLG12D/+, p53R270H/ex2-10 fl/fl	20-36	0.289	0	0	0.711	0
CRC	EF-D43_X52	1836667	0.9922	475.3	0.974	Adenocarcinoma	25.791	gemm	CDX2P-CreERT2 Apcfl/+, KrasLSLG12D/+, p53R270H/ex2-10 fl/fl	20-36	0.276	0	0	0.724	0
CRC	EF-D45_X53	1689517	0.9912	435.2	0.9754	Adenocarcinoma	0.766	gemm	CDX2P-CreERT2 Apcfl/+, KrasLSLG12D/+, p53R270H/ex2-10 fl/fl	20-36	0.237	0.001	0	0.762	0
CRC	EF-D47_X55	884129	0.9847	220.9	0.8859	Adenocarcinoma	45.048	gemm	CDX2P-CreERT2 Apcfl/+, KrasLSLG12D/+, p53R270H/ex2-10 fl/fl	20-36	0.274	0	0	0.726	0
CRC	EF-D48_X56	674769	0.9872	170.6	0.9527	Adenocarcinoma	56.462	gemm	CDX2P-CreERT2 Apcfl/+, KrasLSLG12D/+, p53R270H/ex2-10 fl/fl	20-36	0.278	0	0	0.722	0
CRC	EF-D49_X57	1461997	0.9837	369.4	0.9666	Adenocarcinoma	71.55	gemm	CDX2P-CreERT2 Apcfl/+, KrasLSLG12D/+, p53R270H/ex2-10 fl/fl	20-36	0.28	0	0	0.72	0
CRC	EF-D50_X58	41717	0.0455	0.377	0.942	Adenocarcinoma	0	gemm	CDX2P-CreERT2 Apcfl/+, KrasLSLG12D/+, p53R270H/ex2-10 fl/fl	20-36	NA	NA	NA	NA	NA
CRC	EF-D51_X59	1542123	0.9856	389	0.9461	Adenocarcinoma	51.389	gemm	CDX2P-CreERT2 Apcfl/+, KrasLSLG12D/+, p53R270H/ex2-10 fl/fl	20-36	0.272	0	0	0.728	0
CRC	EF-D52_X60	2410031	0.976	615.4	0.9709	Adenocarcinoma	20.114	gemm	CDX2P-CreERT2 Apcfl/+, KrasLSLG12D/+, p53R270H/ex2-10 fl/fl	20-36	0.167	0	0.056	0.755	0.023
CRC	EF-D53_X61	1730013	0.9791	441.4	0.9693	Adenocarcinoma	52.822	gemm	CDX2P-CreERT2 Apcfl/+, KrasLSLG12D/+, p53R270H/ex2-10 fl/fl	20-36	0.146	0.016	0.097	0.74	0
CRC	EF-D54_X62	1891228	0.9859	484.9	0.9703	Adenocarcinoma	41.086	gemm	CDX2P-CreERT2 Apcfl/+, KrasLSLG12D/+, p53R270H/ex2-10 fl/fl	20-36	0.184	0.032	0.002	0.747	0.035
CRC	EF-D55_X63	3109198	0.9817	789.1	0.9545	Adenocarcinoma	30.012	gemm	CDX2P-CreERT2 Apcfl/+, KrasLSLG12D/+, p53R270H/ex2-10 fl/fl	20-36	0.208	0.009	0.03	0.694	0.058
CRC	EF-D57x33	1940617	0.9549	479.2	0.9647	Adenocarcinoma	14.874	gemm	CDX2P-CreERT2 Apcfl/+, KrasLSLG12D/+, p53R270H/ex2-10 fl/fl	20-36	0.263	0.005	0	0.695	0.038
CRC	EF-D59x35	443495	0.9774	110.5	0.8132	Adenocarcinoma	11.966	gemm	CDX2P-CreERT2 Apcfl/+, KrasLSLG12D/+, p53R270H/ex2-10 fl/fl	20-36	NA	NA	NA	NA	NA
CRC	EF-D63x39	529838	0.9832	135.3	0.9629	Adenocarcinoma	35.675	gemm	CDX2P-CreERT2 Apcfl/+, KrasLSLG12D/+, p53 ex2-10 fl/fl	20-36	NA	NA	NA	NA	NA
CRC	EF-D68x43	2634910	0.9877	669.8	0.9345	Adenocarcinoma	27.227	gemm	CDX2P-CreERT2 Apcfl/+, KrasLSLG12D/+, p53 ex2-10 fl/fl	20-36	0.254	0.016	0	0.73	0
CRC	EF-D70x45	3129775	0.9843	785.7	0.8365	Adenocarcinoma	63.201	gemm	CDX2P-CreERT2 Apcfl/+, KrasLSLG12D/+, p53 ex2-10 fl/fl	20-36	0.223	0	0	0.777	0
CRC	EF-D71x46	620161	0.9893	158.5	0.9688	Adenocarcinoma	38.686	gemm	CDX2P-CreERT2 Apcfl/+, KrasLSLG12D/+, p53 ex2-10 fl/fl	20-36	0.212	0	0	0.788	0
CRC	EF-D73x48	702669	0.9745	174.6	0.9668	Adenocarcinoma	68.868	gemm	CDX2P-CreERT2 Apcfl/+, KrasLSLG12D/+, p53 ex2-10 fl/fl	20-36	0.273	0	0	0.727	0
CRC	EF-D01_MG_X12	2041867	0.9891	516.1	0.9847	Adenocarcinoma	37.673	gemm	CDX2P-CreERT2 Apcfl/+, KrasLSLG12D/+, p53R270H/ex2-10 fl/fl	20-36	0.236	0	0	0.764	0
CRC	EF-D02_MG_X13	1942788	0.9855	488.9	0.9752	Adenocarcinoma	34.496	gemm	CDX2P-CreERT2 Apcfl/+, KrasLSLG12D/+, p53 ex2-10 fl/fl	20-36	0.313	0	0	0.687	0
CRC	EF-D23_X35	2476100	0.9678	630.5	0.9635	Adenocarcinoma	61.687	cell line derived allograft	CDX2P-CreERT2 Apcfl/+, KrasLSLG12D/+, p53 ex2-10 fl/fl	20-36	0.389	0	0	0.602	0.009
CRC	EF-D26_X38	3579054	0.9843	928.9	0.9678	Adenocarcinoma	82.468	cell line derived allograft	CDX2P-CreERT2 Apcfl/+, KrasLSLG12D/+, p53 ex2-10 fl/fl	20-36	0.357	0	0.047	0.596	0
CRC	EF-D16_MG_X51	3606422	0.9829	925.9	0.9759	Adenocarcinoma	66.448	cell line derived allograft	CDX2P-CreERT2 Apcfl/+, KrasLSLG12D/+, p53 ex2-10 fl/fl	20-36	0.372	0	0.013	0.614	0
CRC	EF-D19_MG_X54	1924475	0.9797	489.4	0.9753	Adenocarcinoma	70.205	cell line derived allograft	CDX2P-CreERT2 Apcfl/+, KrasLSLG12D/+, p53 ex2-10 fl/fl	20-36	0.36	0	0.027	0.613	0
CRC	EF-D04_MG_X73	1932999	0.9923	501.7	0.975	Adenocarcinoma	99.083	cell line	CDX2P-CreERT2 Apcfl/+, KrasLSLG12D/+, p53R270H/ex2-10 fl/fl	20-36	0.278	0.013	0	0.709	0
CRC	EF-D05_MG_X74	1994944	0.993	520	0.9724	Adenocarcinoma	100	cell line	CDX2P-CreERT2 Apcfl/+, KrasLSLG12D/+, p53 ex2-10 fl/fl	20-36	0.287	0	0	0.713	0
CRC	EF-D06_MG_X75	1790932	0.9925	466	0.9717	Adenocarcinoma	100	cell line	CDX2P-CreERT2 Apcfl/+, KrasLSLG12D/+, p53 ex2-10 fl/fl	20-36	0.278	0	0	0.722	0
CRC	EF-D07_MG_X76	1618880	0.9926	422.1	0.9712	Adenocarcinoma	100	cell line	CDX2P-CreERT2 Apcfl/+, KrasLSLG12D/+, p53R270H/ex2-10 fl/fl	20-36	0.297	0	0	0.703	0
CRC	EF-D08_MG_X77	2296278	0.9929	598	0.9675	Adenocarcinoma	100	cell line	CDX2P-CreERT2 Apcfl/+, KrasLSLG12D/+, p53 ex2-10 fl/fl	20-36	0.276	0	0	0.724	0
CRC	EF-D09_MG_X78	1640164	0.9933	428.1	0.9658	Adenocarcinoma	100	cell line	CDX2P-CreERT2 Apcfl/+, KrasLSLG12D/+, p53 ex2-10 fl/fl	20-36	0.277	0	0	0.723	0
CRC	EF-D10_MG_X79	1837881	0.9933	478.8	0.9673	Adenocarcinoma	100	cell line	CDX2P-CreERT2 Apcfl/+, KrasLSLG12D/+, p53 ex2-10 fl/fl	20-36	0.265	0	0	0.734	0
CRC	EF-D11_MG_X80	1743015	0.9939	454.9	0.9662	Adenocarcinoma	100	cell line	CDX2P-CreERT2 Apcfl/+, KrasLSLG12D/+, p53 ex2-10 fl/fl	20-36	0.268	0	0	0.732	0
CRC	EF-D79x54	709946	0.9874	180.4	0.9504	Adenocarcinoma	49.548	gemm	CDX2P-CreERT2 Apcfl/+, KrasLSLG12D/+	20-36	0.222	0	0.08	0.698	0
CRC	EF-D87x62	1153339	0.984	289.4	0.9692	Adenocarcinoma	53.176	gemm	CDX2P-CreERT2 Apcfl/+, KrasLSLG12D/+	20-36	0.237	0.038	0.001	0.724	0
CRC	EF-D74x49	1841917	0.9818	473.3	0.9777	Adenocarcinoma	54.534	gemm	CDX2P-CreERT2 Apcfl/+, KrasLSLG12D/+, p53ex2-10fl/+ Sox9 fl/+	20-36	0.224	0.059	0	0.7	0.017
CRC	EF-D75x50	1223657	0.9841	313.1	0.9607	Adenocarcinoma	33.47	gemm	CDX2P-CreERT2 Apcfl/+, KrasLSLG12D/+, p53ex2-10fl/+ Sox9 fl/+	20-36	0.267	0.026	0	0.696	0.01
CRC	EF-D76x51	461795	0.9818	117.5	0.9139	Adenocarcinoma	66.384	gemm	CDX2P-CreERT2 Apcfl/+, KrasLSLG12D/+, p53ex2-10fl/+ Sox9 fl/+	20-36	NA	NA	NA	NA	NA
CRC	EF-D77x52	253704	0.9935	65.72	0.5871	Adenocarcinoma	0	gemm	CDX2P-CreERT2 Apcfl/+, KrasLSLG12D/+, p53ex2-10fl/+ Sox9 fl/+	20-36	NA	NA	NA	NA	NA
CRC	EF036_X64	1416829	0.9923	367.4	0.9836	Adenocarcinoma	0.027	gemm	CDX2P-CreERT2+ CDX2 fl/fl Braf V600E/+	Not collected	0.17	0	0.072	0.519	0.239
CRC	EF-D38_X47	1878972	0.9903	482.7	0.9786	Adenocarcinoma	0	gemm	CDX2P-CreERT2+ CDX2 fl/fl Braf V600E/+	Not collected	0.161	0	0.025	0.716	0.098
CRC	EF-D40_X49	1634219	0.9894	415.3	0.9751	Adenocarcinoma	0	gemm	CDX2P-CreERT2+ CDX2 fl/fl Braf V600E/+	Not collected	0.18	0.009	0.038	0.713	0.059
CRC	20497cet5_5-1_MG_X56	1396325	0.992	355	0.9776	Adenocarcinoma	0	gemm	CDX2P-CreERT2+ CDX2 fl/fl Braf V600E/+	Not collected	0.078	0	0.076	0.719	0.127
CRC	MG_30X62	1110555	0.9952	284.5	0.9764	Adenoma	0	gemm	CDX2P-CreERT2 Apcfl/fl	Not collected	0.228	0	0	0.772	0
CRC	MG_32X64	1183417	0.9947	304.7	0.9776	Adenoma	4.183	gemm	CDX2P-CreERT2 Apcfl/fl	Not collected	0.218	0	0	0.781	0
CRC	MG_35X67	1372547	0.9932	350	0.9763	Adenoma	8.061	gemm	CDX2P-CreERT2 Apcfl/fl	Not collected	0.237	0	0	0.762	0
CRC	EF-D41_X50	1716008	0.9909	441.3	0.9732	Adenoma	57.037	gemm	CDX2P-CreERT2 Apcfl/+, KrasLSLG12D/+, p53R270H/ex2-10 fl/fl	20-36	0.268	0	0	0.732	0
CRC	EF-D46_X54	1042466	0.9922	269.9	0.9751	Adenoma	57.682	gemm	CDX2P-CreERT2 Apcfl/+, KrasLSLG12D/+, p53R270H/ex2-10 fl/fl	20-36	0.196	0.021	0.009	0.773	0
CRC	EF-D56_X64	1151822	0.9832	293.3	0.97	Adenoma	21.11	gemm	CDX2P-CreERT2 Apcfl/+, KrasLSLG12D/+, p53R270H/ex2-10 fl/fl	20-36	0.178	0.025	0.031	0.721	0.045
CRC	EF-D58x34	2162647	0.9686	532.7	0.741	Adenoma	12.022	gemm	CDX2P-CreERT2 Apcfl/+, KrasLSLG12D/+, p53R270H/ex2-10 fl/fl	20-36	NA	NA	NA	NA	NA
CRC	EF-D60x36	220759	0.9731	55.54	0.5743	Adenoma	0	gemm	CDX2P-CreERT2 Apcfl/+, KrasLSLG12D/+, p53R270H/ex2-10 fl/fl	20-36	NA	NA	NA	NA	NA
CRC	EF-D62x38	1051049	0.9703	261.1	0.9755	Adenoma	19.129	gemm	CDX2P-CreERT2 Apcfl/+, KrasLSLG12D/+, p53R270H/ex2-10 fl/fl	20-36	0.217	0.027	0	0.699	0.057
CRC	EF-D64x40	1474873	0.984	373	0.9631	Adenoma	34.501	gemm	CDX2P-CreERT2 Apcfl/+, KrasLSLG12D/+, p53 ex2-10 fl/fl	20-36	0.25	0	0	0.75	0
CRC	EF-D66x41	1594797	0.9838	406.7	0.9621	Adenoma	59.308	gemm	CDX2P-CreERT2 Apcfl/+, KrasLSLG12D/+, p53 ex2-10 fl/fl	20-36	0.255	0	0	0.745	0
CRC	EF-D69x44	356932	0.9919	92.71	0.5584	Adenoma	0	gemm	CDX2P-CreERT2 Apcfl/+, KrasLSLG12D/+, p53R270H/ex2-10 fl/fl	20-36	NA	NA	NA	NA	NA
CRC	EF-D72x47	1520390	0.9829	387.3	0.9562	Adenoma	44.036	gemm	CDX2P-CreERT2 Apcfl/+, KrasLSLG12D/+, p53 ex2-10 fl/fl	20-36	0.244	0	0	0.756	0
CRC	EF-D78x53	967021	0.9817	244.5	0.5833	Adenoma	0	gemm	CDX2P-CreERT2 Apcfl/+, KrasLSLG12D/+	20-36	NA	NA	NA	NA	NA
CRC	EF-D80x55	2073761	0.9776	524.7	0.96	Adenoma	43.654	gemm	CDX2P-CreERT2 Apcfl/+, KrasLSLG12D/+	20-36	0.248	0.023	0.069	0.587	0.074
CRC	EF-D81x56	1167579	0.9869	297	0.9559	Adenoma	53.081	gemm	CDX2P-CreERT2 Apcfl/+, KrasLSLG12D/+	20-36	0.227	0.053	0.056	0.603	0.062
CRC	EF-D82x57	956779	0.9816	245.1	0.9712	Adenoma	61.8	gemm	CDX2P-CreERT2 Apcfl/+, KrasLSLG12D/+	20-36	0.229	0.078	0.046	0.583	0.064
CRC	EF-D84x59	1517244	0.9873	385.6	0.957	Adenoma	56.904	gemm	CDX2P-CreERT2 Apcfl/+, KrasLSLG12D/+	20-36	0.284	0	0	0.716	0
CRC	EF-D85x60	328481	0.9857	83.83	0.6136	Adenoma	0	gemm	CDX2P-CreERT2 Apcfl/+, KrasLSLG12D/+	20-36	NA	NA	NA	NA	NA
CRC	EF-D88x63	1595113	0.9724	393.6	0.8934	Adenoma	56.007	gemm	CDX2P-CreERT2 Apcfl/+, KrasLSLG12D/+	20-36	0.234	0.014	0.017	0.736	0
CRC	EF-D89x64	1157280	0.986	291.7	0.9508	Adenoma	28.164	gemm	CDX2P-CreERT2 Apcfl/+, KrasLSLG12D/+	20-36	0.24	0.035	0	0.724	0
CRC	MG_29X61	989122	0.9952	253.1	0.9772	Adenoma	47.896	gemm	CDX2P-CreERT2 Apcfl/fl, Sox9fl/fl	Not collected	0.242	0	0	0.758	0
CRC	MG_31X63	922857	0.9954	234.7	0.9738	Adenoma	59.392	gemm	CDX2P-CreERT2 Apcfl/fl, Sox9fl/fl	Not collected	0.243	0	0	0.757	0
CRC	MG_33X65	1174542	0.9949	300.2	0.9763	Adenoma	55.743	gemm	CDX2P-CreERT2 Apcfl/fl, Sox9fl/fl	Not collected	0.231	0	0	0.769	0
CRC	MG_34X66	1159896	0.9943	296.2	0.9788	Adenoma	69.149	gemm	CDX2P-CreERT2 Apcfl/fl, Sox9fl/fl	Not collected	0.231	0	0	0.769	0
CRC	EF-D37_X46	2351763	0.9896	606.2	0.98	Adenoma	0	gemm	CDX2P-CreERT2+ CDX2 fl/fl Braf V600E/+	Not collected	0.206	0.001	0.037	0.723	0.033
CRC	EF-D39_X48	2042574	0.9904	523.8	0.9811	Adenoma	3.963	gemm	CDX2P-CreERT2+ CDX2 fl/fl Braf V600E/+	Not collected	0.186	0	0	0.726	0.088
CRC	20497cet5_5-2_MG_X57	1805171	0.9888	461.7	0.9816	Adenoma	0	gemm	CDX2P-CreERT2+ CDX2 fl/fl Braf V600E/+	Not collected	0.126	0	0.059	0.723	0.092
CRC	EF-D21_X33	3424457	0.987	883	0.9754	Metastasis	36.115	cell line derived allograft	CDX2P-CreERT2 Apcfl/+, KrasLSLG12D/+, p53 ex2-10 fl/fl	20-36	0.374	0	0.034	0.593	0
CRC	EF-D22_X34	2695952	0.9928	698.8	0.973	Metastasis	26.936	cell line derived allograft	CDX2P-CreERT2 Apcfl/+, KrasLSLG12D/+, p53 ex2-10 fl/fl	20-36	0.376	0	0.024	0.6	0
CRC	EF-D24_X36	4008660	0.9901	1043	0.9737	Metastasis	22.674	cell line derived allograft	CDX2P-CreERT2 Apcfl/+, KrasLSLG12D/+, p53 ex2-10 fl/fl	20-36	0.36	0	0.024	0.616	0
CRC	EF-D25_X37	2178010	0.993	566.6	0.9695	Metastasis	14.266	cell line derived allograft	CDX2P-CreERT2 Apcfl/+, KrasLSLG12D/+, p53 ex2-10 fl/fl	20-36	0.375	0	0.013	0.612	0
CRC	EF-D27_X39	2961536	0.992	770.2	0.9743	Metastasis	30.644	cell line derived allograft	CDX2P-CreERT2 Apcfl/+, KrasLSLG12D/+, p53 ex2-10 fl/fl	20-36	0.366	0	0.024	0.61	0
CRC	EF-D28_X40	4069315	0.9907	1057	0.9697	Metastasis	11.929	cell line derived allograft	CDX2P-CreERT2 Apcfl/+, KrasLSLG12D/+, p53 ex2-10 fl/fl	20-36	0.367	0	0.016	0.617	0
CRC	EF-D29_X41	2673928	0.992	692.5	0.974	Metastasis	17.654	cell line derived allograft	CDX2P-CreERT2 Apcfl/+, KrasLSLG12D/+, p53 ex2-10 fl/fl	20-36	0.38	0.011	0.007	0.603	0
CRC	EF-D30_X42	5680874	0.9926	1485	0.9739	Metastasis	26.676	cell line derived allograft	CDX2P-CreERT2 Apcfl/+, KrasLSLG12D/+, p53 ex2-10 fl/fl	20-36	0.38	0	0.02	0.6	0
CRC	EF-D31_X43	3232835	0.9902	840.2	0.9741	Metastasis	46.56	cell line derived allograft	CDX2P-CreERT2 Apcfl/+, KrasLSLG12D/+, p53 ex2-10 fl/fl	20-36	0.374	0	0.004	0.621	0
CRC	EF-D32_X44	2577369	0.9902	672.1	0.9703	Metastasis	24.646	cell line derived allograft	CDX2P-CreERT2 Apcfl/+, KrasLSLG12D/+, p53 ex2-10 fl/fl	20-36	0.374	0	0.021	0.605	0
CRC	EF-D33_X45	3795331	0.9915	990.6	0.9693	Metastasis	16.177	cell line derived allograft	CDX2P-CreERT2 Apcfl/+, KrasLSLG12D/+, p53 ex2-10 fl/fl	20-36	0.372	0.006	0.002	0.597	0.023
CRC	EF-D14_MG_X49	2803759	0.9909	717.9	0.9725	Metastasis	11.644	cell line derived allograft	CDX2P-CreERT2 Apcfl/+, KrasLSLG12D/+, p53 ex2-10 fl/fl	20-36	0.375	0	0.013	0.613	0
CRC	EF-D15_MG_X50	3686118	0.9902	947.5	0.9765	Metastasis	29.488	cell line derived allograft	CDX2P-CreERT2 Apcfl/+, KrasLSLG12D/+, p53 ex2-10 fl/fl	20-36	0.375	0	0.024	0.601	0
CRC	EF-D17_MG_X52	2309620	0.9812	590.8	0.9786	Metastasis	53.957	cell line derived allograft	CDX2P-CreERT2 Apcfl/+, KrasLSLG12D/+, p53 ex2-10 fl/fl	20-36	0.376	0	0.009	0.616	0
CRC	EF-D18_MG_X53	1815075	0.9909	469.2	0.9734	Metastasis	19.244	cell line derived allograft	CDX2P-CreERT2 Apcfl/+, KrasLSLG12D/+, p53 ex2-10 fl/fl	20-36	0.366	0	0.01	0.623	0
CRC	EF-D61x37	781976	0.9603	189.8	0.729	hyperplastic polyp	22.286	gemm	CDX2P-CreERT2 Apcfl/+, KrasLSLG12D/+, p53R270H/ex2-10 fl/fl	20-36	NA	NA	NA	NA	NA
CRC	EF-D67x42	1849815	0.987	469.1	0.877	hyperplastic polyp	0	gemm	CDX2P-CreERT2 Apcfl/+, KrasLSLG12D/+, p53 ex2-10 fl/fl	20-36	0.257	0	0	0.743	0
CRC	EF-D83x58	1206618	0.9867	307.5	0.944	hyperplastic polyp	22.182	gemm	CDX2P-CreERT2 Apcfl/+, KrasLSLG12D/+	20-36	0.206	0.07	0.081	0.588	0.055
CRC	EF-D86x61	1987062	0.9819	500.6	0.9503	hyperplastic polyp	4.786	gemm	CDX2P-CreERT2 Apcfl/+, KrasLSLG12D/+	20-36	0.274	0	0	0.726	0
CRC	EF-D90x65	1101307	0.9865	277.5	0.9108	hyperplastic polyp	28.798	gemm	CDX2P-CreERT2 Apcfl/+, KrasLSLG12D/+	20-36	0.268	0	0.015	0.717	0
CRC	EF-D91x66	1462842	0.9854	375.8	0.9812	Normal	0	gemm	wildtype	Not collected	0.177	0	0.064	0.677	0.081
CRC	EF-D92x67	1070314	0.9854	275.5	0.9796	Normal	0	gemm	wildtype	Not collected	0.138	0.019	0.079	0.661	0.103
CRC	EF-D93x68	363890	0.9927	92.83	0.7623	Normal	0	gemm	wildtype	Not collected	NA	NA	NA	NA	NA
CRC	EF-D03_MG_X14	1925747	0.9901	492.8	0.9855	Normal	0	gemm	wildtype	Not collected	0.017	0	0.056	0.759	0.168
CRC	EF-D12_MG_X15	2217400	0.9916	572.6	0.985	Normal	0	gemm	wildtype	Not collected	0.021	0	0	0.757	0.222
CRC	EF-D13_MG_X16	2391537	0.9919	614.9	0.9849	Normal	0.865	gemm	wildtype	Not collected	0.025	0.011	0.025	0.765	0.174
CRC	EF-D20_MG_X55	2602743	0.9924	673	0.967	Normal	0	cell line derived allograft	wildtype	Not collected	0.274	0	0.135	0.473	0.119
CRC	UM-MsUCAFF2X9	1721732	0.9915	447.6	0.9808	NA	38.495	gemm	unk	Not collected	0.006	0	0.038	0.751	0.205
CRC	UM-MsUCAC_1X10	1701045	0.9915	439	0.9769	NA	0	gemm	unk	Not collected	0.022	0.002	0.013	0.595	0.368
CRC	UM-MsUCAC_2X11	1565363	0.9911	402	0.9835	NA	0	gemm	unk	Not collected	0	0	0.041	0.586	0.373
CRC	20497cet5_6_MG_X58	1376335	0.9882	351.7	0.9809	NA	0	gemm	unk	Not collected	0.103	0.025	0.035	0.749	0.087
CRC	20497cet5_PC_MG_X59	1696456	0.9879	433.8	0.984	NA	0	gemm	unk	Not collected	0.094	0	0.082	0.738	0.086
HGSC	1685 ROT_X1	2804202	0.9891	719.7	0.969	HGSC	85.574	gemm	Ovgp1-iCreERT2 Brca1fl/fl, Trp53fl/fl, Rb1fl/fl, Nf1fl/fl	62	0.111	0	0	0.673	0.216
HGSC	1754 LOT_X2	3976096	0.9882	1025	0.9701	HGSC	79.613	gemm	Ovgp1-iCreERT2 Brca1fl/fl, Trp53fl/fl, Rb1fl/fl, Nf1fl/fl	57	0.107	0	0	0.64	0.254
HGSC	1754 ROT_X3	3543293	0.992	913.3	0.9718	HGSC	55.961	gemm	Ovgp1-iCreERT2 Brca1fl/fl, Trp53fl/fl, Rb1fl/fl, Nf1fl/fl	57	0.069	0	0	0.63	0.301
HGSC	15676 ROT_X6	3573956	0.9899	922.8	0.9669	HGSC	89.438	gemm	Ovgp1-iCreERT2 Brca1fl/fl, Trp53fl/fl, Rb1fl/fl, Nf1fl/fl	72	0.095	0	0	0.663	0.242
HGSC	12742 ROT_X7	2698463	0.9922	693.9	0.9686	HGSC	56.413	gemm	Ovgp1-iCreERT2 Brca1fl/fl, Trp53fl/fl, Rb1fl/fl, Nf1fl/fl	48	0.112	0	0	0.685	0.203
HGSC	15774 ROT_X10	3379985	0.9921	876.6	0.9785	HGSC	65.084	gemm	Ovgp1-iCreERT2 Brca1fl/fl, Trp53fl/fl, Rb1fl/fl, Nf1fl/fl	53	0.076	0.01	0.035	0.612	0.267
HGSC	15723 LOT_X14	2528173	0.9936	651.8	0.9731	HGSC	89.208	gemm	Ovgp1-iCreERT2 Brca1fl/fl, Trp53fl/fl, Rb1fl/fl, Nf1fl/fl	41	0.095	0	0	0.685	0.22
HGSC	5293 LOT_X18	2932492	0.9928	742.6	0.9661	HGSC	84.261	gemm	Ovgp1-iCreERT2 Brca1fl/fl, Trp53fl/fl, Rb1fl/fl, Nf1fl/fl	60	0.127	0	0.02	0.612	0.241
HGSC	12596 ROT_X20	1300295	0.9927	336.5	0.9598	HGSC	90.249	gemm	Ovgp1-iCreERT2 Brca1fl/fl, Trp53fl/fl, Rb1fl/fl, Nf1fl/fl	60	0.062	0.001	0	0.641	0.296
HGSC	12639 ROT_X21	2800490	0.9919	719.9	0.9593	HGSC	83.029	gemm	Ovgp1-iCreERT2 Brca1fl/fl, Trp53fl/fl, Rb1fl/fl, Nf1fl/fl	60	0.078	0	0	0.673	0.249
HGSC	12643 LOT_X23	1780924	0.9888	457	0.9618	HGSC	85.628	gemm	Ovgp1-iCreERT2 Brca1fl/fl, Trp53fl/fl, Rb1fl/fl, Nf1fl/fl	53	0.08	0	0	0.683	0.236
HGSC	12669 ROT_X24	2282331	0.9893	589.1	0.97	HGSC	80.877	gemm	Ovgp1-iCreERT2 Brca1fl/fl, Trp53fl/fl, Rb1fl/fl, Nf1fl/fl	58	0.097	0	0	0.663	0.24
HGSC	14506 LOT_X25	3154903	0.9884	810.3	0.9714	HGSC	86.485	gemm	Ovgp1-iCreERT2 Brca1fl/fl, Trp53fl/fl, Rb1fl/fl, Nf1fl/fl	78	0.143	0	0	0.616	0.241
HGSC	15205 ROT_X29	1344648	0.9954	348.2	0.9496	HGSC	95.25	gemm	Ovgp1-iCreERT2 Brca1fl/fl, Trp53fl/fl, Rb1fl/fl, Nf1fl/fl	64	0.109	0.043	0	0.593	0.255
HGSC	12214 ROT_X32	3042348	0.9927	786.7	0.9775	HGSC	48.989	gemm	Ovgp1-iCreERT2 Brca1fl/fl, Trp53fl/fl, Rb1fl/fl, Nf1fl/fl	60	0.084	0	0.002	0.729	0.186
HGSC	13179LOT_X67	2874130	0.9764	728.5	0.9643	HGSC	86.389	gemm	Ovgp1-iCreERT2 Brca1fl/fl, Trp53fl/fl, Rb1fl/+, Nf1fl/+	50	0.187	0.021	0	0.581	0.212
HGSC	13179ROT_X68	2660290	0.9864	686.5	0.9747	HGSC	76.137	gemm	Ovgp1-iCreERT2 Brca1fl/fl, Trp53fl/fl, Rb1fl/+, Nf1fl/+	50	0.122	0.042	0	0.579	0.256
HGSC	13238ROT_X69	2931354	0.9652	736.2	0.9691	HGSC	87.837	gemm	Ovgp1-iCreERT2 Brca1fl/fl, Trp53fl/fl, Rb1fl/fl, Nf1fl/+	58	0.119	0	0	0.614	0.267
HGSC	13268ROT_X70	2072185	0.986	528.7	0.9783	HGSC	68.982	gemm	Ovgp1-iCreERT2 Brca1fl/fl, Trp53fl/R172H, Rb1fl/+, Nf1fl/+	73	0.071	0	0	0.498	0.431
HGSC	15676ROTX44	1951914	0.9839	502.9	0.9675	HGSC	89.438	gemm	Ovgp1-iCreERT2 Brca1fl/fl, Trp53fl/fl, Rb1fl/fl, Nf1fl/fl	72	0.118	0.006	0	0.531	0.344
HGSC	1784LOTX45	1645614	0.9746	417.5	0.5846	HGSC	0	gemm	Ovgp1-iCreERT2 Brca1fl/fl, Trp53fl/fl, Rb1fl/fl, Nf1fl/fl	52	NA	NA	NA	NA	NA
HGSC	2007ROTX46	2284433	0.9915	595.9	0.97	HGSC	80.723	gemm	Ovgp1-iCreERT2 Brca1fl/fl, Trp53fl/fl, Rb1fl/fl, Nf1fl/fl	60	0.076	0.035	0	0.53	0.359
HGSC	2013ROTX47	45129	0.0229	0.134	0.9754	HGSC	0	gemm	Ovgp1-iCreERT2 Brca1fl/fl, Trp53fl/fl, Rb1fl/fl, Nf1fl/fl	32	NA	NA	NA	NA	NA
HGSC	2519LOTX52	1653887	0.9872	426.9	0.9664	HGSC	81.396	gemm	Ovgp1-iCreERT2 Brca1fl/fl, Trp53fl/fl, Rb1fl/fl, Nf1fl/+	79	0.093	0	0	0.607	0.3
HGSC	2611ROTX54	1799972	0.9896	468.1	0.9726	HGSC	54.662	gemm	Ovgp1-iCreERT2 Brca1fl/fl, Trp53fl/fl, Rb1fl/fl, Nf1fl/+	61	0.097	0.033	0	0.593	0.278
HGSC	2700LOTX55	1435923	0.9828	369.2	0.9788	HGSC	27.28	gemm	Ovgp1-iCreERT2 Brca1fl/fl, Trp53fl/fl, Rb1fl/fl, Nf1fl/fl	52	0.102	0	0	0.532	0.365
HGSC	2796ROTX56	1661236	0.9776	424.8	0.954	HGSC	0	gemm	Ovgp1-iCreERT2 Brca1fl/-, Trp53fl/fl, Rb1fl/fl, Nf1fl/+	60	0.109	0.012	0	0.604	0.275
HGSC	2942ROTX57	1286577	0.864	288.6	0.9686	HGSC	37.492	gemm	Ovgp1-iCreERT2 Brca1fl/fl, Trp53fl/R172H, Rb1fl/+, Nf1fl/+	51	0.126	0	0.043	0.578	0.253
HGSC	3694LOTX59	1818060	0.9868	466.3	0.9812	HGSC	13.89	gemm	Ovgp1-iCreERT2 Brca1fl/fl, Trp53fl/fl, Rb1fl/+, Nf1fl/fl	74	0.169	0	0	0.525	0.305
HGSC	8234LOTX62	2076197	0.9825	532.3	0.9672	HGSC	81.747	gemm	Ovgp1-iCreERT2 Brca1fl/fl, Trp53fl/fl, Rb1fl/+, Nf1fl/+	78	0.121	0	0	0.553	0.326
HGSC	12347 ROT_X33	1449167	0.9912	367.1	0.9242	HGSC	72.584	gemm	Ovgp1-iCreERT2 Brca1fl/fl, Trp53fl/fl, Rb1fl/fl, Nf1fl/fl	54	0.088	0	0	0.714	0.198
HGSC	12779 ROT_X35	1497229	0.9886	384.9	0.975	HGSC	67.05	gemm	Ovgp1-iCreERT2 Brca1fl/fl, Trp53fl/fl, Rb1fl/fl, Nf1fl/fl	60	0.093	0	0	0.625	0.282
HGSC	14908 LOT_X38	1604493	0.9901	414.1	0.9519	HGSC	81.62	gemm	Ovgp1-iCreERT2 Brca1fl/fl, Trp53fl/fl, Rb1fl/fl, Nf1fl/fl	69	0.125	0	0	0.688	0.187
HGSC	15002 LOT_X39	1607893	0.9913	412.9	0.9721	HGSC	54.238	gemm	Ovgp1-iCreERT2 Brca1fl/fl, Trp53fl/fl, Rb1fl/fl, Nf1fl/fl	65	0.062	0	0	0.692	0.246
HGSC	1685 LOT_X40	704917	0.9917	181.8	0.9707	HGSC	75.727	gemm	Ovgp1-iCreERT2 Brca1fl/fl, Trp53fl/fl, Rb1fl/fl, Nf1fl/fl	62	0.109	0	0	0.674	0.217
HGSC	12127 LOT_X56	1217518	0.9911	313.5	0.9684	HGSC	76.619	gemm	Ovgp1-iCreERT2 Brca1fl/fl, Trp53fl/fl, Rb1fl/fl, Nf1fl/fl	60	0.09	0	0	0.691	0.219
HGSC	6826 ROT_X59	1797861	0.9927	467	0.9766	HGSC	67.753	gemm	Ovgp1-iCreERT2 Brca1fl/+, Trp53fl/R270H, Nf1fl/+	63	0.078	0.01	0	0.694	0.217
HGSC	12461 LOT_X60	1655608	0.9893	426.7	0.9581	HGSC	84.551	gemm	Ovgp1-iCreERT2 Brca1fl/fl, Trp53fl/fl, Rb1fl/fl, Nf1fl/fl	60	0.118	0	0.012	0.632	0.239
HGSC	KC-06_MG_X65	1674961	0.9853	427.1	0.9734	HGSC	65.173	gemm	Ovgp1-iCreERT2 Brca1fl/fl, Trp53fl/fl, Rb1fl/fl, Nf1fl/fl	Not collected	0.09	0	0	0.681	0.229
HGSC	KC-09_MG_X68	1971294	0.9821	504.3	0.9758	HGSC	67.555	gemm	Ovgp1-iCreERT2 Brca1fl/fl, Trp53fl/fl, Rb1fl/fl, Nf1fl/fl	Not collected	0.087	0	0	0.671	0.242
HGSC	KC-10_MG_X69	1356422	0.9848	347.4	0.9564	HGSC	94.918	gemm	Ovgp1-iCreERT2 Brca1fl/fl, Trp53fl/fl, Rb1fl/fl, Nf1fl/fl	Not collected	0.093	0	0	0.641	0.265
HGSC	13576ROT_X73	1618244	0.9807	413.2	0.961	HGSC	94.637	gemm	Ovgp1-iCreERT2 Brca1fl/fl, Trp53fl/fl, Rb1fl/+, Nf1fl/+	52	0.154	0	0.01	0.568	0.268
HGSC	13604ROT_X74	2064491	0.9853	531.1	0.968	HGSC	78.397	gemm	Ovgp1-iCreERT2 Brca1fl/-, Trp53fl/R172H, Rb1fl/+, Nf1fl/fl	46	0.125	0	0.017	0.59	0.268
HGSC	14109ROT_X77	1750212	0.9886	450.8	0.9768	HGSC	69.405	gemm	Ovgp1-iCreERT2 Brca1fl/+, Trp53fl/fl, Rb1fl/+, Nf1fl/+	56	0.074	0.031	0	0.624	0.271
HGSC	14280ROT_X84	2631897	0.9864	681.4	0.98	HGSC	54.896	gemm	Ovgp1-iCreERT2 Brca1fl/fl, Trp53fl/+, Nf1fl/fl	73	0.069	0	0	0.673	0.257
HGSC	14286LOT_X85	1114721	0.9874	283.6	0.978	HGSC	58.154	gemm	Ovgp1-iCreERT2 Brca1fl/fl, Trp53fl/fl, Rb1fl/fl, Nf1fl/fl	67	0.122	0	0	0.572	0.306
HGSC	14390ROT-E_X86	1214426	0.9888	315.2	0.9607	HGSC	87.642	gemm	Ovgp1-iCreERT2 Brca1fl/fl, Trp53fl/fl, Rb1fl/fl, Nf1fl/+	50	0.09	0	0.009	0.612	0.289
HGSC	14397LOT_X89	1049720	0.9809	258.4	0.9579	HGSC	86.891	gemm	Ovgp1-iCreERT2 Brca1fl/fl, Trp53fl/fl, Rb1fl/+, Nf1fl/+	70	0.106	0	0	0.617	0.277
HGSC	MG_5X37	1292576	0.9942	324.8	0.9635	HGSC	86.217	gemm	Ovgp1-iCreERT2 Brca1fl/fl, Trp53fl/fl, Rb1fl/fl, Nf1fl/fl	Not collected	0.179	0	0	0.559	0.262
HGSC	MG_15X47	1185504	0.9817	294.6	0.9537	HGSC	75.312	gemm	Ovgp1-iCreERT2 Brca1fl/fl, Trp53fl/fl, Rb1fl/fl, Nf1fl/fl	Not collected	0.117	0	0.001	0.581	0.302
HGSC	KC-01_MG_X60	2353978	0.9789	600.1	0.9575	HGSC	91.987	gemm	Ovgp1-iCreERT2 Brca1fl/fl, Trp53fl/fl, Rb1fl/fl, Nf1fl/fl	Not collected	0.089	0	0.023	0.591	0.297
HGSC	KC-02_MG_X61	1620370	0.9873	413	0.9652	HGSC	64.591	gemm	Ovgp1-iCreERT2 Brca1fl/fl, Trp53fl/fl, Rb1fl/fl, Nf1fl/fl	Not collected	0.098	0.011	0	0.589	0.302
HGSC	KC-05_MG_X64	1537741	0.9866	390.1	0.9486	HGSC	81.919	gemm	Ovgp1-iCreERT2 Brca1fl/fl, Trp53fl/fl, Rb1fl/fl, Nf1fl/fl	Not collected	0.09	0	0.002	0.606	0.303
HGSC	5438 LOT_X11	2589755	0.9899	667.3	0.9713	HGSC	62.924	gemm	Ovgp1-iCreERT2 Brca1fl/fl, Trp53fl/fl, Nf1fl/fl	83	0.11	0	0.005	0.653	0.233
HGSC	3695ROTX60	2010706	0.9552	499.3	0.9715	HGSC	59.05	gemm	Ovgp1-iCreERT2 Brca1fl/fl, Trp53fl/fl, Nf1fl/fl	96	0.184	0	0	0.584	0.232
HGSC	6460 LOT_X44	937762	0.976	214.9	0.8622	HGSC	77.952	gemm	Ovgp1-iCreERT2 Brca1fl/fl, Trp53fl/fl, Nf1fl/fl	78	0.104	0	0	0.665	0.232
HGSC	6260 LOT_X50	1609620	0.9924	415.6	0.9631	HGSC	83.703	gemm	Ovgp1-iCreERT2 Brca1fl/fl, Trp53fl/fl, Nf1fl/fl	72	0.084	0.028	0.011	0.627	0.25
HGSC	6640 LOT_X51	1960762	0.9937	509.3	0.9589	HGSC	91.546	gemm	Ovgp1-iCreERT2 Brca1fl/fl, Trp53fl/fl, Nf1fl/fl	64	0.109	0.022	0	0.683	0.186
HGSC	6640 ROT_X52	1643109	0.9912	427.5	0.9739	HGSC	55.955	gemm	Ovgp1-iCreERT2 Brca1fl/fl, Trp53fl/fl, Nf1fl/fl	64	0.121	0.015	0.003	0.663	0.199
HGSC	6786 LOT_X53	1822195	0.9892	472.2	0.9511	HGSC	93.48	gemm	Ovgp1-iCreERT2 Brca1fl/fl, Trp53fl/fl, Nf1fl/fl	60	0.092	0.045	0.026	0.612	0.225
HGSC	7145 ROT_X54	1339538	0.9899	342	0.8515	HGSC	75.143	gemm	Ovgp1-iCreERT2 Brca1fl/fl, Trp53fl/fl, Nf1fl/fl	70	0.086	0.002	0	0.616	0.297
HGSC	14270LOT_X82	2534443	0.9748	644.8	0.98	HGSC	55.27	gemm	Ovgp1-iCreERT2 Brca1fl/fl, Trp53fl/fl, Nf1fl/+	78	0.109	0	0	0.621	0.27
HGSC	MG_7X39	1194573	0.9934	302.3	0.981	HGSC	69.446	gemm	Ovgp1-iCreERT2 Brca1fl/fl, Trp53fl/fl, Nf1fl/+	Not collected	0.187	0.002	0.025	0.527	0.258
HGSC	14943LOTX33	3180494	0.8627	712.4	0.978	HGSC	64.089	gemm	Ovgp1-iCreERT2 Brca1fl/fl, Trp53fl/fl, Ptenfl/fl	37	0.156	0.011	0	0.724	0.108
HGSC	14721ROT_X95	1522120	0.9853	385.4	0.9564	HGSC	26.147	gemm	Ovgp1-iCreERT2 Brca1fl/fl, Trp53fl/fl, Ptenfl/fl	16	0.117	0	0.027	0.582	0.273
HGSC	2016ROTX48	1742403	0.9876	448.2	0.9788	HGSC	63.429	gemm	Ovgp1-iCreERT2 Brca1fl/fl, Trp53fl/fl, Rb1fl/fl	104	0.155	0	0	0.573	0.272
HGSC	12167ROT_X62	3329113	0.9847	859.6	0.9796	HGSC	52.727	gemm	Ovgp1-iCreERT2 Trp53fl/fl, Rb1fl/fl, Nf1fl/fl	74	0.122	0	0	0.659	0.219
HGSC	12175ROT_X63	4548306	0.9879	1183	0.9742	HGSC	81.762	gemm	Ovgp1-iCreERT2 Trp53fl/fl, Rb1fl/fl, Nf1fl/fl	62	0.194	0	0	0.707	0.099
HGSC	12401ROT2_X64	2534449	0.9902	655.8	0.9749	HGSC	75.537	gemm	Ovgp1-iCreERT2 Trp53fl/fl, Rb1fl/fl, Nf1fl/fl	53	0.166	0.029	0	0.64	0.165
HGSC	12402LOT_X65	2959586	0.9851	761.2	0.9798	HGSC	63.812	gemm	Ovgp1-iCreERT2 Trp53fl/fl, Rb1fl/fl, Nf1fl/fl	44	0.164	0	0	0.656	0.179
HGSC	12402ROT_X66	3311194	0.9863	856	0.9776	HGSC	80.745	gemm	Ovgp1-iCreERT2 Trp53fl/fl, Rb1fl/fl, Nf1fl/fl	44	0.168	0.022	0	0.643	0.167
HGSC	12570 LOT_X4	4420693	0.9915	1138	0.9703	MMMT	65.269	gemm	Ovgp1-iCreERT2 Brca1fl/fl, Trp53fl/fl, Rb1fl/fl, Nf1fl/fl	53	0.131	0	0.025	0.644	0.2
HGSC	1628 LOT_X5	3698718	0.9893	950.8	0.9713	MMMT	52.935	gemm	Ovgp1-iCreERT2 Brca1fl/fl, Trp53fl/fl, Rb1fl/fl, Nf1fl/fl	46	0.087	0	0.002	0.682	0.229
HGSC	15773 ROT_X8	4101676	0.9928	1060	0.9628	MMMT	91.319	gemm	Ovgp1-iCreERT2 Brca1fl/fl, Trp53fl/fl, Rb1fl/fl, Nf1fl/fl	47	0.076	0	0.024	0.739	0.161
HGSC	15774 LOT_X9	2790683	0.9893	722.9	0.9757	MMMT	82.166	gemm	Ovgp1-iCreERT2 Brca1fl/fl, Trp53fl/fl, Rb1fl/fl, Nf1fl/fl	52	0.074	0	0	0.715	0.211
HGSC	1752 LOT_X12	2526959	0.9879	646.5	0.9734	MMMT	61.549	gemm	Ovgp1-iCreERT2 Brca1fl/fl, Trp53fl/fl, Rb1fl/fl, Nf1fl/fl	54	0.08	0	0	0.68	0.239
HGSC	1752 ROT_X13	2256583	0.9868	574.9	0.9732	MMMT	60.889	gemm	Ovgp1-iCreERT2 Brca1fl/fl, Trp53fl/fl, Rb1fl/fl, Nf1fl/fl	54	0.086	0	0	0.648	0.266
HGSC	15772 LOT_X15	2841494	0.9936	736.3	0.9753	MMMT	69.098	gemm	Ovgp1-iCreERT2 Brca1fl/fl, Trp53fl/fl, Rb1fl/fl, Nf1fl/fl	60	0.056	0	0.011	0.737	0.197
HGSC	1531 LOT_X16	3241327	0.9913	836.9	0.9752	MMMT	75.278	gemm	Ovgp1-iCreERT2 Brca1fl/fl, Trp53fl/fl, Rb1fl/fl, Nf1fl/fl	79	0.131	0	0	0.694	0.175
HGSC	1549 ROT_X17	3722755	0.9859	958.7	0.9702	MMMT	75.879	gemm	Ovgp1-iCreERT2 Brca1fl/fl, Trp53fl/fl, Rb1fl/fl, Nf1fl/fl	75	0.114	0	0.002	0.677	0.206
HGSC	12432 ROT_X19	1687285	0.9908	435.6	0.9696	MMMT	66.469	gemm	Ovgp1-iCreERT2 Brca1fl/fl, Trp53fl/fl, Rb1fl/fl, Nf1fl/fl	56	0.074	0	0.036	0.679	0.211
HGSC	12641 LOT_X22	2892815	0.9899	747.6	0.9594	MMMT	90.539	gemm	Ovgp1-iCreERT2 Brca1fl/fl, Trp53fl/fl, Rb1fl/fl, Nf1fl/fl	60	0.099	0	0.013	0.699	0.19
HGSC	14908 ROT_X27	2648869	0.994	687.4	0.9565	MMMT	71.672	gemm	Ovgp1-iCreERT2 Brca1fl/fl, Trp53fl/fl, Rb1fl/fl, Nf1fl/fl	68	0.096	0.016	0	0.678	0.209
HGSC	15002 ROT_X28	3077501	0.992	797.6	0.9706	MMMT	90.119	gemm	Ovgp1-iCreERT2 Brca1fl/fl, Trp53fl/fl, Rb1fl/fl, Nf1fl/fl	64	0.084	0	0.024	0.702	0.19
HGSC	15772 ROT_X30	2255012	0.9909	584.7	0.9662	MMMT	80.451	gemm	Ovgp1-iCreERT2 Brca1fl/fl, Trp53fl/fl, Rb1fl/fl, Nf1fl/fl	60	0.059	0	0.001	0.741	0.199
HGSC	15775 ROT_X31	3342875	0.9922	867	0.9752	MMMT	75.259	gemm	Ovgp1-iCreERT2 Brca1fl/fl, Trp53fl/fl, Rb1fl/fl, Nf1fl/fl	44	0.1	0	0.016	0.715	0.17
HGSC	13311ROT_X71	436385	0.9787	106.4	0.9551	MMMT	81.708	gemm	Ovgp1-iCreERT2 Brca1fl/-, Trp53fl/R172H, Rb1fl/+, Nf1fl/fl	74	0.058	0	0	0.629	0.314
HGSC	13375ROT_X72	1809416	0.9813	461.4	0.9755	MMMT	80.178	gemm	Ovgp1-iCreERT2 Brca1fl/+, Trp53fl/fl, Rb1fl/+, Nf1fl/+	48	0.126	0.006	0.001	0.613	0.254
HGSC	2285LOTX50	1669904	0.9729	423.2	0.9746	MMMT	60.07	gemm	Ovgp1-iCreERT2 Brca1fl/fl, Trp53fl/fl, Rb1fl/fl, Nf1fl/fl	78	0.123	0.038	0	0.602	0.236
HGSC	2611LOTX53	1384833	0.9892	358.1	0.9663	MMMT	47.174	gemm	Ovgp1-iCreERT2 Brca1fl/fl, Trp53fl/fl, Rb1fl/fl, Nf1fl/+	61	0.084	0.008	0	0.594	0.313
HGSC	2979ROTX58	2201486	0.9853	569.5	0.9747	MMMT	79.044	gemm	Ovgp1-iCreERT2 Brca1fl/fl, Trp53fl/fl, Rb1fl/fl, Nf1fl/+	49	0.136	0	0	0.58	0.284
HGSC	3867LOTX61	1949626	0.9735	495.4	0.9715	MMMT	70.939	gemm	Ovgp1-iCreERT2 Brca1fl/fl, Trp53fl/fl, Rb1fl/fl, Nf1fl/fl	52	0.171	0	0.013	0.592	0.224
HGSC	12703 ROT_X34	2356439	0.993	602	0.8814	MMMT	80.871	gemm	Ovgp1-iCreERT2 Brca1fl/fl, Trp53fl/fl, Rb1fl/fl, Nf1fl/fl	85	0.105	0.022	0	0.631	0.243
HGSC	14506 ROT_X36	1628443	0.9888	412.5	0.9559	MMMT	91.294	gemm	Ovgp1-iCreERT2 Brca1fl/fl, Trp53fl/fl, Rb1fl/fl, Nf1fl/fl	78	0.085	0	0.003	0.647	0.265
HGSC	12240 ROT_X41	5173426	0.9906	1327	0.9758	MMMT	79.749	gemm	Ovgp1-iCreERT2 Brca1fl/fl, Trp53fl/fl, Rb1fl/fl, Nf1fl/fl	50	0.122	0	0	0.625	0.253
HGSC	12342 LOT_X57	1633022	0.9766	414.3	0.977	MMMT	64.848	gemm	Ovgp1-iCreERT2 Brca1fl/fl, Trp53fl/fl, Rb1fl/fl, Nf1fl/fl	60	0.131	0.012	0	0.618	0.239
HGSC	13735LOT_X75	1673797	0.9895	430.9	0.9788	MMMT	62.739	gemm	Ovgp1-iCreERT2 Brca1fl/-, Trp53fl/R172H, Rb1fl/+, Nf1fl/fl	31	0.109	0.017	0.005	0.567	0.302
HGSC	14059LOT_X76	1554946	0.9735	393.9	0.9744	MMMT	72.485	gemm	Ovgp1-iCreERT2 Brca1fl/+, Trp53fl/+, Rb1fl/+, Nf1fl/+	70	0.136	0	0	0.62	0.245
HGSC	14120ROT_X78	1449279	0.9873	374.6	0.9785	MMMT	57.186	gemm	Ovgp1-iCreERT2 Brca1fl/+, Trp53fl/+, Rb1fl/+, Nf1fl/+	74	0.089	0.013	0	0.587	0.311
HGSC	14150LOT_X79	1494371	0.9834	382.6	0.9667	MMMT	88.628	gemm	Ovgp1-iCreERT2 Brca1fl/fl, Trp53fl/+, Rb1fl/fl, Nf1fl/fl	71	0.12	0	0	0.609	0.272
HGSC	14154LOT_X80	1266212	0.9872	326.7	0.9778	MMMT	78.823	gemm	Ovgp1-iCreERT2 Brca1fl/fl, Trp53fl/fl, Rb1fl/fl, Nf1fl/+	54	0.131	0	0	0.589	0.28
HGSC	14174LOT_X81	1405483	0.9797	352.9	0.9706	MMMT	76.736	gemm	Ovgp1-iCreERT2 Brca1fl/fl, Trp53fl/fl, Rb1fl/+, Nf1fl/fl	69	0.098	0	0	0.615	0.287
HGSC	14280LOT_X83	1501075	0.9807	381.3	0.969	MMMT	77.964	gemm	Ovgp1-iCreERT2 Brca1fl/fl, Trp53fl/+, Nf1fl/fl	74	0.089	0	0	0.666	0.245
HGSC	14390ROT-S_X87	1012060	0.9903	262.1	0.9743	MMMT	50.197	gemm	Ovgp1-iCreERT2 Brca1fl/fl, Trp53fl/fl, Rb1fl/fl, Nf1fl/+	50	0.093	0	0.016	0.599	0.293
HGSC	14396LOT_X88	828939	0.9792	208.1	0.9688	MMMT	81.189	gemm	Ovgp1-iCreERT2 Brca1fl/fl, Trp53fl/fl, Rb1fl/fl, Nf1fl/+	58	0.061	0.007	0	0.668	0.264
HGSC	14397ROT_X90	842462	0.9816	208.4	0.9757	MMMT	41.564	gemm	Ovgp1-iCreERT2 Brca1fl/fl, Trp53fl/fl, Rb1fl/+, Nf1fl/+	72	0.105	0	0	0.641	0.254
HGSC	14433LOT-S_X91	1432567	0.9846	362.8	0.9752	MMMT	72.846	gemm	Ovgp1-iCreERT2 Brca1fl/+, Trp53fl/+, Rb1fl/+, Nf1fl/+	76	0.102	0	0	0.612	0.286
HGSC	14433MT_X92	1420501	0.9888	363.8	0.978	MMMT	56.78	gemm	Ovgp1-iCreERT2 Brca1fl/+, Trp53fl/+, Rb1fl/+, Nf1fl/+	76	0.105	0	0	0.628	0.267
HGSC	14474ROT_X93	1471333	0.9806	372.9	0.9777	MMMT	88.375	gemm	Ovgp1-iCreERT2 Brca1fl/-, Trp53fl/fl, Rb1fl/+, Nf1fl/+	60	0.163	0	0	0.608	0.229
HGSC	14526ROT_X94	1292379	0.984	328.7	0.967	MMMT	79.083	gemm	Ovgp1-iCreERT2 Brca1fl/fl, Trp53fl/fl, Rb1fl/+, Nf1fl/fl	68	0.08	0	0	0.616	0.303
HGSC	14806ROT_X96	1218727	0.9827	309.7	0.98	MMMT	45.155	gemm	Ovgp1-iCreERT2 Brca1fl/fl, Trp53fl/fl, Rb1fl/fl, Nf1fl/fl	62	0.162	0	0	0.565	0.273
HGSC	MG_1X33	1152928	0.9944	291.3	0.9785	MMMT	52.935	gemm	Ovgp1-iCreERT2 Brca1fl/fl, Trp53fl/fl, Rb1fl/fl, Nf1fl/fl	Not collected	0.1	0	0.012	0.562	0.326
HGSC	MG_12X44	1272985	0.992	320.8	0.961	MMMT	78.184	gemm	Ovgp1-iCreERT2 Brca1fl/fl, Trp53fl/fl, Rb1fl/fl, Nf1fl/fl	Not collected	0.07	0.018	0	0.562	0.35
HGSC	MG_16X48	1179198	0.9918	297	0.9678	MMMT	62.767	gemm	Ovgp1-iCreERT2 Brca1fl/fl, Trp53fl/fl, Rb1fl/fl, Nf1fl/fl	Not collected	0.177	0	0	0.622	0.202
HGSC	MG_19X51	997212	0.9915	249.9	0.9625	MMMT	81.189	gemm	Ovgp1-iCreERT2 Brca1fl/fl, Trp53fl/fl, Rb1fl/fl, Nf1fl/+	Not collected	0.084	0	0	0.614	0.302
HGSC	MG_20X52	914579	0.993	231.1	0.9611	MMMT	83.603	gemm	Ovgp1-iCreERT2 Brca1fl/fl, Trp53fl/fl, Rb1fl/fl, Nf1fl/fl	Not collected	0.133	0	0	0.607	0.261
HGSC	MG_22X54	875647	0.9886	219.8	0.9621	MMMT	61.867	gemm	Ovgp1-iCreERT2 Brca1fl/+, Trp53fl/+, Rb1fl/+, Nf1fl/+	Not collected	0.069	0	0	0.609	0.322
HGSC	2027LOT-SX49	2457730	0.9875	635.5	0.9654	MMMT	90.985	gemm	Ovgp1-iCreERT2 Brca1fl/fl, Trp53fl/fl, Nf1fl/+	99	0.105	0.011	0	0.562	0.322
HGSC	2405LOTX51	1422044	0.9699	356.4	0.9713	MMMT	70.56	gemm	Ovgp1-iCreERT2 Brca1fl/fl, Trp53fl/fl, Nf1fl/+	95	0.201	0	0	0.527	0.272
HGSC	MG_4X36	1348288	0.9943	341.4	0.9619	MMMT	96.556	gemm	Ovgp1-iCreERT2 Brca1fl/fl, Trp53fl/fl, Nf1fl/+	Not collected	0.087	0	0	0.608	0.305
HGSC	15073ROTX35	2641923	0.9815	671.3	0.9745	MMMT	4.447	gemm	Ovgp1-iCreERT2 Brca1fl/fl, Trp53fl/fl, Ptenfl/fl	30	0.122	0.002	0.015	0.719	0.142
HGSC	15189LOTX36	2187067	0.9881	565.7	0.9799	MMMT	33.317	gemm	Ovgp1-iCreERT2 Brca1fl/fl, Trp53fl/fl, Ptenfl/fl	35	0.109	0	0.033	0.713	0.145
HGSC	15191ROTX37	1712478	0.9872	441.5	0.9742	MMMT	67.306	gemm	Ovgp1-iCreERT2 Brca1fl/fl, Trp53fl/fl, Ptenfl/fl	35	0.158	0.018	0	0.723	0.101
HGSC	15194LOTX38	2033539	0.9855	524.1	0.9774	MMMT	57.724	gemm	Ovgp1-iCreERT2 Brca1fl/fl, Trp53fl/fl, Ptenfl/fl	35	0.141	0	0.03	0.594	0.235
HGSC	15194ROTX39	1476660	0.9873	381.7	0.9756	MMMT	47.29	gemm	Ovgp1-iCreERT2 Brca1fl/fl, Trp53fl/fl, Ptenfl/fl	35	0.164	0.005	0.008	0.646	0.176
HGSC	15195LOTX40	2268612	0.9895	589	0.9797	MMMT	69.43	gemm	Ovgp1-iCreERT2 Brca1fl/fl, Trp53fl/fl, Ptenfl/fl	35	0.105	0	0.031	0.727	0.138
HGSC	15195ROTX41	1413883	0.989	366.9	0.979	MMMT	53.567	gemm	Ovgp1-iCreERT2 Brca1fl/fl, Trp53fl/fl, Ptenfl/fl	35	0.08	0	0.074	0.728	0.119
HGSC	15213ROTX42	2145608	0.9889	557.6	0.9784	MMMT	59.314	gemm	Ovgp1-iCreERT2 Brca1fl/fl, Trp53fl/fl, Ptenfl/fl	35	0.139	0	0	0.682	0.18
HGSC	15217LOTX43	2546120	0.9878	658.7	0.971	MMMT	59.661	gemm	Ovgp1-iCreERT2 Brca1fl/fl, Trp53fl/fl, Ptenfl/fl	32	0.145	0	0	0.692	0.164
HGSC	MG_36X68	1069326	0.995	273.8	0.9721	MMMT	99.888	cell line	Ovgp1-iCreERT2 Trp53fl/fl, Rb1fl/fl, Nf1fl/fl	Not collected	0.084	0.016	0	0.636	0.264
HGSC	MG_37X69	1036691	0.9951	265.3	0.9715	MMMT	99.976	cell line	Ovgp1-iCreERT2 Trp53fl/fl, Rb1fl/fl, Nf1fl/fl	Not collected	0.099	0	0	0.673	0.228
HGSC	14656 Peritoneal mt_X26	3181743	0.989	819.9	0.9752	Metastasis	61.098	gemm	Ovgp1-iCreERT2 Brca1fl/fl, Trp53fl/fl, Rb1fl/fl, Nf1fl/fl	54	0.108	0	0.018	0.552	0.323
HGSC	12167-MT_X61	2764670	0.9852	709.1	0.9746	Metastasis	82.104	gemm	Ovgp1-iCreERT2 Trp53fl/fl, Rb1fl/fl, Nf1fl/fl	74	0.088	0.029	0	0.659	0.224
HGSC	MG_27X59	963495	0.9927	242	0.9772	Metastasis	2.163	gemm	Ovgp1-iCreERT2 Trp53fl/fl, Rb1fl/fl, Nf1fl/fl	Not collected	0.172	0	0	0.611	0.217
HGSC	MG_23X55	836800	0.9934	213.2	0.9757	Endometrioid	4.896	gemm	Ovgp1-iCreERT2 Apcfl/fl, Ptenfl/fl, Arid1afl/fl	Not collected	0.135	0.042	0	0.564	0.26
HGSC	MG_24X56	795114	0.9946	202.6	0.9779	Endometrioid	6.538	gemm	Ovgp1-iCreERT2 Apcfl/fl, Ptenfl/fl, Arid1afl/fl	Not collected	NA	NA	NA	NA	NA
HGSC	MG_25X57	1052460	0.9943	268.9	0.9803	Endometrioid	5.519	gemm	Ovgp1-iCreERT2 Apcfl/fl, Ptenfl/fl, Arid1afl/fl	Not collected	0.146	0.066	0	0.594	0.193
HGSC	MG_26X58	890140	0.976	219.1	0.9771	Endometrioid	0	gemm	Ovgp1-iCreERT2 Apcfl/fl, Ptenfl/fl, Arid1afl/fl	Not collected	0.151	0.018	0	0.615	0.217
HGSC	10830LT_X57	3257612	0.9868	843.3	0.9743	Endometrioid	1.416	gemm	CDX2P-CreERT2 Apcfl/fl, Ptenfl/fl	32	0.306	0	0	0.594	0.1
HGSC	10879LT_X58	2800578	0.9838	712.6	0.9799	Endometrioid	0	gemm	CDX2P-CreERT2 Apcfl/fl, Ptenfl/fl	32	0.272	0	0.013	0.585	0.13
HGSC	10676RT_X59	4211821	0.9843	1077	0.9819	Endometrioid	5.929	gemm	CDX2P-CreERT2 Apcfl/fl, Ptenfl/fl	32	0.304	0	0	0.618	0.078
HGSC	10847LT_X60	2881751	0.9684	718.9	0.9746	Endometrioid	0	gemm	CDX2P-CreERT2 Apcfl/fl, Ptenfl/fl	32	0.271	0	0	0.608	0.121
HGSC	15071ROTX34	1822946	0.9838	464.4	0.9805	early HGSC	56.177	gemm	Ovgp1-iCreERT2 Brca1fl/fl, Trp53fl/fl, Rb1fl/fl, Nf1fl/fl	21	0.127	0	0.033	0.684	0.156
HGSC	15035 ROT_X43	1569319	0.9922	402.7	0.9689	early HGSC	53.525	gemm	Ovgp1-iCreERT2 Brca1fl/fl, Trp53fl/fl, Rb1fl/fl, Nf1fl/fl	52	0.084	0	0	0.618	0.299
HGSC	12461 ROT_X58	1586300	0.9911	409.9	0.9726	early HGSC	64.954	gemm	Ovgp1-iCreERT2 Brca1fl/fl, Trp53fl/fl, Rb1fl/fl, Nf1fl/fl	60	0.106	0	0.017	0.631	0.246
HGSC	MG_6X38	1085317	0.9934	275.3	0.9834	Normal	0	gemm	Ovgp1-iCreERT2 Brca1fl/fl, Trp53fl/fl, Nf1fl/fl	Not collected	0.164	0	0.013	0.547	0.275
HGSC	MG_8X40	1124746	0.9935	284.3	0.9805	Normal	0	gemm	Ovgp1-iCreERT2 Brca1fl/fl, Trp53fl/fl, Rb1fl/fl	Not collected	0.099	0	0	0.607	0.293
HGSC	MG_2X34	1426969	0.9919	356.7	0.9839	Normal	1.664	gemm	CDX2P-CreERT2 Apcfl/fl, Ptenfl/fl	Not collected	0.066	0.033	0.006	0.569	0.326
HGSC	MG_3X35	1217679	0.9939	313.4	0.7928	Normal	0	gemm	unk	Not collected	0.116	0	0	0.521	0.363
HGSC	MG_9X41	48454	0.5235	0.698	0.8739	Normal	0	gemm	unk	Not collected	NA	NA	NA	NA	NA
HGSC	MG_10X42	1155528	0.9937	294	0.9804	Normal	4.02	gemm	unk	Not collected	0.082	0.001	0	0.584	0.333
HGSC	MG_11X43	1268274	0.9937	322.4	0.9804	Normal	0	gemm	unk	Not collected	0.145	0	0	0.564	0.291
HGSC	MG_13X45	1362102	0.9934	345.5	0.9808	Normal	4.632	gemm	unk	Not collected	0.117	0	0	0.529	0.354
HGSC	MG_14X46	1051578	0.9932	267.1	0.9786	Normal	0	gemm	unk	Not collected	0.111	0	0	0.587	0.302
HGSC	MG_17X49	772236	0.9884	194.4	0.9691	Normal	1.265	gemm	unk	Not collected	0.061	0.006	0	0.55	0.383
HGSC	MG_18X50	866894	0.9923	220	0.9818	Normal	0	gemm	unk	Not collected	0.107	0	0	0.622	0.271
HGSC	MG_21X53	1060651	0.9935	268.1	0.9843	Normal	1.172	gemm	unk	Not collected	0.078	0	0	0.61	0.312
HGSC	KC-07_MG_X66	1610495	0.9712	407.4	0.9703	NA	95.767	gemm	Ovgp1-iCreERT2 Brca1fl/fl, Trp53fl/fl, Rb1fl/fl, Nf1fl/fl	Not collected	0.071	0	0.005	0.688	0.236
HGSC	KC-08_MG_X67	3099186	0.9873	796.9	0.9722	NA	94.41	gemm	Ovgp1-iCreERT2 Brca1fl/fl, Trp53fl/fl, Rb1fl/fl, Nf1fl/fl	Not collected	0.08	0	0	0.663	0.257
HGSC	KC-11_MG_X70	1799821	0.9702	456.3	0.967	NA	95.206	gemm	Ovgp1-iCreERT2 Brca1fl/fl, Trp53fl/fl, Rb1fl/fl, Nf1fl/fl	Not collected	0.086	0.013	0	0.68	0.221
HGSC	KC-12_MG_X71	2059470	0.9732	525.4	0.966	NA	95.764	gemm	Ovgp1-iCreERT2 Brca1fl/fl, Trp53fl/fl, Rb1fl/fl, Nf1fl/fl	Not collected	0.098	0	0	0.68	0.222
HGSC	KC-03_MG_X62	1649932	0.9846	419.8	0.9591	NA	97.492	gemm	Ovgp1-iCreERT2 Brca1fl/fl, Trp53fl/fl, Rb1fl/fl, Nf1fl/fl	Not collected	0.146	0	0	0.629	0.225
HGSC	KC-04_MG_X63	1246967	0.9653	308.4	0.9548	NA	95.898	gemm	Ovgp1-iCreERT2 Brca1fl/fl, Trp53fl/fl, Rb1fl/fl, Nf1fl/fl	Not collected	0.086	0	0	0.574	0.341
HGSC	MG_28X60	1152102	0.9938	294.1	0.9782	NA	0	gemm	Ovgp1-iCreERT2 Trp53fl/fl, Rb1fl/fl, Nf1fl/fl	Not collected	0.253	0	0	0.747	0
HGSC	6780ROTX63	1537472	0.9849	395.4	0.9773	NA	10.127	gemm	unk	52	0.158	0	0.02	0.596	0.227
HGSC	6805LOTX64	1563014	0.9894	405.9	0.9752	NA	49.681	gemm	unk	44	0.154	0	0	0.583	0.263
HGSC	6874ROT_X61	1798189	0.9887	465.1	0.9718	NA	35.091	gemm	unk	44	0.156	0	0	0.576	0.268
HGSC	6941LOT_X62	1309889	0.9876	334.9	0.9624	NA	17.275	gemm	unk	44	0.1	0	0.013	0.609	0.277
HGSC	6943ROT_X63	53605	0.3039	3.363	0.8302	NA	0	gemm	unk	44	NA	NA	NA	NA	NA
For Sample information, the age of the mouse at the time of tumor isolation (sacrifice) in weeks is given. Strain Information shows the matrix of estimated mouse strains using ADMIXTURE. Values are in fractions (total = 1.0). NA = samples that failed variant level quality control.
