# Supplementary material for: Development and Application of MiMouse, a Comprehensive Genomic Profiling Panel for Credentialing Mouse Tumor Models
Source: Cancer Res Commun. 2025 Oct 29;5(10):1910–33. doi: 10.1158/2767-9764.CRC-25-0279 (PMC12569591; doi:10.1158/2767-9764.CRC-25-0279)
Supplement: Table S4 — Somatic mutations identified in MiMouse profiled colorectal cancer (CRC) and fallopian tube (ovarian) high grade serous cancer (HGSC) and endometrioid carcinoma (EC) tumor samples [file crc-25-0279_table_s4_suppst4.xlsx]

## Sheet: Sheet 1
	Table S4. Somatic mutations identified in MiMouse profiled colorectal cancer (CRC) and fallopian tube (ovarian) high grade serous cancer (HGSC) and endometrioid carcinoma (EC) tumor samples
	Sample	Cancer Type	Chr	Start	End	Ref	Alt	VAF	Gene	Refseq	AA Change	Prioritized	Human protein residue
	10830LT_X57	EC	chr18	73640341	73640341	C	G	0.1	Smad4	NM_008540	p.E525Q	Yes	526
	13375ROT_X72	HGSC	chr19	32818037	32818037	C	T	0.14	Pten	NM_008960	p.R335X	Yes	335
	EF-D70x45	CRC	chr18	73649784	73649784	G	C	0.19	Smad4	NM_008540	p.R360G	Yes	361
	MG_27X59	HGSC	chr3	32448048	32448048	G	A	0.55	Pik3ca	NM_008839	p.E545K	Yes	545
	MG_15X47	HGSC	chr13	63532637	63532637	G	C	0.42	Ptch1	NM_008957	p.Y806X	No	None
	14943LOTX33	HGSC	chr14	31046384	31046384	C	A	0.13	Pbrm1	NM_001359856	p.Q371K	No	None
	3695ROTX60	HGSC	chr15	47950123	47950123	G	T	0.15	Csmd3	NM_001081391	p.N1108K	No	None
	14286LOT_X85	HGSC	chr5	150539620	150539620	A	G	0.25	Brca2	NM_009765	p.K950E	No	None
	14286LOT_X85	HGSC	chr16	4084630	4084630	G	T	0.15	Crebbp	NM_001025432	p.R2248R	No	None
	KC-06_MG_X65	HGSC	chr5	25404346	25404346	C	T	0.3	Kmt2c	NM_001081383	p.G260E	No	None
	EF-D49_X57	CRC	chr16	4096454	4096454	T	C	0.24	Crebbp	NM_001025432	p.I1302V	No	None
	MG_17X49	HGSC	chr5	150535530	150535530	A	G	0.1	Brca2	NM_009765	p.Q250R	No	None
	MG_24X56	HGSC	chr18	34315638	34315638	T	C	0.12	Apc	NM_001360980	p.S1880S	No	None
	MG_26X58	HGSC	chr8	45025491	45025491	G	A	0.12	Fat1	NM_001081286	p.E2502K	No	None
	MG_7X39	HGSC	chr5	25373210	25373210	T	C	0.1	Kmt2c	NM_001081383	p.A690A	No	None
	Somatic variants passing QC metrics previously described are shown as a table with their respective mouse coordinates (mm10) along with relevant information like allele frequency (AF), mutational consequence (AA Change), and the human positional analog (Human protein residue; shown if prioritized). VAF = variant allele frequency.
