# Supplementary material for: Development and Application of MiMouse, a Comprehensive Genomic Profiling Panel for Credentialing Mouse Tumor Models
Source: Cancer Res Commun. 2025 Oct 29;5(10):1910–33. doi: 10.1158/2767-9764.CRC-25-0279 (PMC12569591; doi:10.1158/2767-9764.CRC-25-0279)
Supplement: Table S5 — Clinically relevant mutations and copy number alterations for HGSC and CRC cohorts [file crc-25-0279_table_s5_suppst5.xlsx]

## Sheet: Clinically relevant mutations
	Table S5. Clinically relevant mutations and copy number alterations for HGSC and CRC cohorts
	Sample Name	Pten	Trp53	Pik3ca	Smad4	Myc
	MG_15X47	none	none	none	none	Amplification
	1628 LOT_X5	none	none	none	none	Amplification
	13375ROT_X72	Prioritized	none	none	none	none
	MG_1X33	none	none	none	none	Amplification
	EF-D70x45	none	none	none	Prioritized	none
	EF-D23_X35	none	none	Amplification	none	none
	MG_27X59	none	none	Prioritized	none	none
	EF-D22_X34	none	none	none	none	Amplification
	10830LT_X57	none	none	none	Prioritized	none
	Matrix of clinically relevant somatic mutations detected by MiMouse for both HGSC and CRC cohorts
