# Supplementary material for: Development and Application of MiMouse, a Comprehensive Genomic Profiling Panel for Credentialing Mouse Tumor Models
Source: Cancer Res Commun. 2025 Oct 29;5(10):1910–33. doi: 10.1158/2767-9764.CRC-25-0279 (PMC12569591; doi:10.1158/2767-9764.CRC-25-0279)
Supplement: Table S6 — Gene level copy number calls (log2 copy number ratio [CNR]) by MiMouse for colorectal cancer (CRC) and high grade serous cancer (HGSC) tumor samples [file crc-25-0279_table_s6_suppst6.xlsx]

## Sheet: log2CNR genes
Table S6. Gene level copy number calls (log2 copy number ratio [CNR]) by MiMouse for colorectal cancer (CRC) and high grade serous cancer (HGSC) tumor samples.
Type	Sample	Sntg1	Tmeff2	Hdac4	Mdm4	Ptpn14	Gata3	Notch1	Ppp6c	Nfe2l2	Eif2ak4	Acss1	Cdh26	Ralyl	Pik3ca	Sox2	Trpc4	Fbxw7	Notch2	Nras	Ptbp2	Lrrc7	Ccne2	Znf292	Nfib	Cdkn2a	Cdkn2b	Lrp8	Mycl	Arid1a	Mtor	Cdk6	Mll3	Fgfr3	Apbb2	Pdgfra	Kit	Chek2	Brca2	Ica1	Met	Smo	Braf	Prdm5	Chl1	Vhl	Pparg	Cdkn1b	Kras
CRC	UM-MsUCAFF2X9	-0.100696	-0.117696	0.0284743	-0.0710099	-0.111043	0.0270403	0.176857	0.2196	-0.043534	0.0149363	0.182352	0.103378	0.339138	0.286478	0.568623	0.450453	0.0748245	0.276377	-0.11735	0.147581	0.259202	-0.476067	-0.798743	-0.648514	-0.783481	-0.568731	-0.695631	-0.490769	-0.643949	-0.682721	0.254217	0.265488	0.415322	0.253356	0.392208	0.386708	0.442495	0.258907	-0.0150926	-0.101502	-0.162161	-0.3742	-0.206103	-0.147216	0.0340982	-0.141723	-0.0915171	-0.200726
CRC	UM-MsUCAC_1X10	-0.0205863	0.009802	0.220113	0.176291	0.103607	-0.0825366	0.289428	-0.0213221	-0.233296	-0.0181631	-0.100061	-0.225938	-0.0860093	0.160197	0.101549	-0.00512065	-0.265352	0.12536	-0.0745762	-0.191669	0.132638	0.189348	-0.131943	-0.0901541	-0.107939	0.0756349	0.148072	0.241168	0.0473084	0.0291742	0.346554	0.312482	0.370826	0.383185	0.376106	0.378988	0.563681	0.192273	0.190536	0.159396	0.209023	-0.0630268	-0.160985	0.173479	0.080648	0.073389	0.223686	-0.0073709
CRC	EF-D01_MG_X12	0.114046	0.140491	0.174605	0.151258	0.108247	0.14185	0.208378	0.187616	0.0763403	0.12848	0.107821	0.120144	-0.096751	-0.0188511	-0.0556965	-0.0322865	-0.0652713	-0.0110996	-0.0420546	-0.136797	-0.142585	0.0647011	-0.047433	-0.0673823	-0.0427018	-0.0103551	-0.104575	-0.038665	-0.00402708	-0.0711272	0.338159	0.319379	0.278165	0.312858	0.322069	0.386615	0.366276	0.34649	0.0248035	0.15276	0.153672	0.132958	0.221397	0.0254553	0.119744	0.126361	0.1564	0.0311451
CRC	EF-D02_MG_X13	0.0902789	0.0327881	-0.00639154	0.112682	-0.0728748	-0.0568444	0.0878613	0.144008	0.0278683	-0.0702356	-0.14287	-0.0695459	-0.0972547	0.0857523	-0.0517742	0.0251178	0.0307949	0.00699589	0.164089	-0.0412895	0.0159285	0.288528	0.060038	0.0365317	0.0382184	0.0958508	-0.0898927	-0.0345787	0.0748637	-0.11502	0.299702	0.258363	0.00722455	0.107947	0.196764	0.304131	0.045669	0.217463	-0.155774	0.0854465	-0.0243572	0.0742747	0.0673572	0.100974	0.107684	0.0223313	0.226648	0.0957844
CRC	EF-D12_MG_X15	0.0736483	-0.0662654	0.0243493	0.0199969	0.00445029	-0.056168	0.0707051	-0.0483071	-0.0433975	-0.00818267	0.0630034	0.0791421	0.0618127	0.0139439	0.274614	0.114684	-0.0207494	0.0104268	-0.0412308	-0.0801482	0.062284	0.183425	-0.0551203	-0.101253	-0.122122	-0.0855941	0.0818707	0.151518	-0.0447571	0.0515711	0.00417916	-0.0746732	0.12901	-0.0641558	0.063787	0.069249	0.0620914	-0.00885739	0.0969143	-0.000252505	0.116898	-0.132171	-0.0514311	0.0506339	0.0901935	-0.142043	0.0523413	-0.0810874
CRC	EF-D13_MG_X16	0.102114	0.0160781	0.0999326	-0.0558747	0.000404902	-0.040564	0.102059	-0.0143295	-0.0984753	-0.000405016	0.0843638	0.121874	0.0365261	0.0458449	0.337381	0.154082	-0.105032	0.00309036	-0.0613295	-0.0931744	0.00621288	0.222961	-0.00597039	-0.0579568	-0.1743	-0.0574491	0.10545	0.0833138	-0.0413825	0.0140742	-0.0389316	-0.0538147	0.168064	-0.059255	0.100648	0.106176	0.0441828	0.0095812	0.0905292	0.0327508	0.0447363	-0.12057	0.0535373	0.0671266	0.0109135	-0.110759	0.0499806	-0.0699556
CRC	EF-D14_MG_X49	-0.0770085	0.0413879	-0.0347426	-0.051494	-0.135948	0.0526989	0.0902132	0.0242732	-0.0517036	-0.130911	-0.351387	0.00724759	0.0652504	0.148262	0.307586	0.285514	0.121072	0.050076	-0.102798	0.1521	0.168718	0.162379	0.0168299	0.0752975	-0.366896	-0.11822	0.00410351	0.0469176	-0.0853472	-0.0759105	-0.0223615	0.0637931	0.15676	-0.0725209	0.14528	0.0437104	0.0628705	0.0721564	0.0409643	0.126836	0.104287	0.100395	0.110436	0.0794978	0.0951793	0.0862876	0.1347	0.067972
CRC	EF-D15_MG_X50	0.0575999	0.161473	-0.0106181	-0.0043661	-0.0934549	-0.00723445	0.139884	-0.0590073	-0.0342255	-0.307039	-0.458795	-0.200123	0.239237	0.142297	0.149481	0.159516	0.0582296	0.0155149	-0.000632387	0.155482	0.194481	0.202778	-0.0809316	0.0824665	-0.223807	-0.11103	-0.175665	-0.0575426	-0.10602	-0.179543	0.219773	0.236179	0.242445	0.0484723	0.255796	0.152496	0.200567	0.136977	0.240712	0.39838	0.381246	0.283485	0.296904	0.372935	0.415606	0.403705	0.57158	0.514535
CRC	EF-D16_MG_X51	-0.153386	0.00665304	0.0957561	0.0478813	-0.0148875	0.0960307	0.143188	0.0637913	0.144635	0.0104688	-0.0291018	0.0509025	0.0884955	0.214951	0.475976	0.240303	0.116234	0.288662	0.120646	0.203934	0.298775	-0.0154085	-0.213407	-0.0889875	-0.422492	-0.331037	-0.172702	-0.143997	-0.239625	-0.248088	0.377921	0.312435	0.463614	0.228909	0.486805	0.36044	0.505329	0.336807	0.148478	0.270562	0.238089	-0.0308877	0.168587	0.0392682	0.269907	0.127657	0.366223	0.160393
CRC	EF-D17_MG_X52	0.253876	0.103129	0.262563	0.151215	0.174891	0.162771	0.208787	0.170072	0.194792	-0.0515525	0.0615044	0.169014	0.10621	0.243806	0.438632	0.30481	-0.0980206	-0.118031	-0.252314	-0.100084	-0.0346668	-0.0122581	-0.113452	-0.0742553	-0.279287	-0.145288	-0.129134	-0.0954	-0.174947	-0.150271	0.38339	0.380293	0.474901	0.308724	0.513941	0.410408	0.514772	0.34743	0.292583	0.399551	0.452157	0.213556	0.351529	0.137234	0.24455	0.132068	0.539766	0.400571
CRC	EF-D18_MG_X53	0.0474079	-0.00449908	0.0215852	0.039042	0.0471477	0.00233226	0.181309	0.08524	0.0314761	-0.0317292	-0.376147	0.00718036	0.0357302	0.110311	0.359815	0.192321	-0.0522598	-0.0762919	-0.258101	-0.162711	-0.0227383	0.0946874	-0.187115	0.0352407	-0.117186	-0.159868	-0.0788141	0.0730419	-0.0474456	-0.0911483	0.182044	0.158006	0.319452	0.0259447	0.189069	0.171598	0.280208	0.0984598	0.176968	0.227569	0.236238	0.0215754	-0.01034	-0.0150099	0.175144	0.0102238	0.295785	0.196362
CRC	EF-D19_MG_X54	0.0392451	0.0772191	-0.0687917	0.00989527	-0.0471041	0.118253	0.181093	0.0468667	0.115693	0.00329629	-0.00771672	0.079674	0.0165366	0.165942	0.339197	0.137139	-0.0346347	0.0462191	-0.192827	-0.104005	-0.029053	-0.0346291	-0.207908	-0.155111	-0.34784	-0.219264	-0.240697	-0.0784661	-0.261868	-0.234063	0.380673	0.419827	0.550702	0.362174	0.508196	0.432041	0.480367	0.375474	0.299843	0.393303	0.371746	0.306835	0.229481	0.340069	0.410337	0.273649	0.356011	0.385012
CRC	EF-D20_MG_X55	-0.0676093	0.095205	0.0589053	0.002442	-0.0657058	-0.0603519	0.155792	0.0635923	0.0258357	-0.146903	-0.537545	-0.0993298	0.151065	0.0683431	0.385417	0.210737	0.0824594	0.019389	-0.128652	0.0544423	0.0627325	0.245355	-0.0841256	0.228358	-0.15427	-0.004033	0.00282457	0.0847848	0.0834314	-0.0430328	-0.00244614	0.0197593	0.169982	-0.179604	0.0125201	0.0308958	-0.0553892	-0.0763697	-0.0163723	0.0779812	0.0703788	-0.103702	-0.0895535	-0.0885339	0.0439528	-0.0178037	0.185311	0.0712975
CRC	EF-D04_MG_X73	0.247157	0.261063	0.297751	0.540054	0.389385	0.296755	0.532296	0.371687	0.329146	0.384444	0.240952	0.205596	0.178769	0.246393	0.420394	0.252874	0.2713	0.306142	0.114715	0.0297644	0.207418	0.125255	-0.236768	-0.12985	-0.186102	-0.188215	-0.112895	-0.0300743	-0.175457	-0.111783	0.391459	0.30867	0.561745	0.352961	0.426332	0.288677	0.648158	0.387416	0.319797	0.428484	0.514802	0.117085	-0.0208685	0.082274	0.503152	0.390559	0.50406	0.0656737
CRC	EF-D05_MG_X74	-0.00487724	-0.0714974	0.0354909	0.225098	0.0618558	-0.0362969	0.241583	0.0886701	-0.0142754	0.0378716	-0.0408425	-0.0720024	-0.0238835	-0.010566	0.249185	0.0544227	-0.0475434	0.0338977	-0.182378	-0.101734	-0.0426728	0.253645	-0.102902	0.0499018	-0.0431027	-0.000534455	0.047679	0.120669	-0.0125648	0.00767579	0.616855	0.555641	0.825173	0.601532	0.718659	0.5026	0.759972	0.612716	0.08525	0.20336	0.315158	-0.224371	-0.17435	-0.0090227	0.40235	0.202017	0.365031	-0.119214
CRC	EF-D06_MG_X75	0.0733235	0.0957457	0.0474041	0.267661	0.155388	0.0655305	0.379091	0.204757	0.201634	0.151836	0.119365	0.116421	0.00592472	0.203485	0.367636	0.26748	0.132062	0.165243	7.50208e-05	0.0591131	0.148032	0.0506271	-0.286971	-0.215979	-0.421634	-0.330516	-0.153081	-0.0015763	-0.269751	-0.226608	0.735558	0.582232	0.79643	0.630605	0.711605	0.544249	0.89829	0.54751	0.31874	0.537821	0.500064	0.0786744	0.0710164	0.281208	0.522339	0.509019	0.589196	0.292916
CRC	EF-D07_MG_X76	-0.000875435	-0.0234029	-0.017117	0.21768	0.0679899	-0.00865036	0.265799	0.110422	0.0334121	0.0288575	0.291733	0.307124	-0.00260344	0.0720703	0.220927	0.176018	0.0203922	0.0576429	-0.24014	-0.0434133	-0.0457073	0.273143	-0.121727	0.0715141	-0.0422912	-0.0735844	0.00179805	0.153548	-0.0146695	-0.0214366	0.837146	0.780309	0.949385	0.771614	0.908195	0.709984	0.660327	0.741646	-0.0014121	0.196867	0.230434	-0.0489107	-0.236184	-0.0118334	0.254898	0.104571	0.267984	-0.129307
CRC	EF-D08_MG_X77	0.0920817	-0.0806173	0.0921543	0.360968	0.130948	0.0317716	0.206617	0.203715	0.161973	0.100246	0.0736733	-0.104363	0.151729	0.447495	0.552818	0.450899	0.415892	0.475796	0.363724	0.333578	0.379956	-0.0959621	-0.463415	-0.360435	-0.615462	-0.424482	-0.409601	-0.164421	-0.387993	-0.383279	0.538479	0.433008	0.621878	0.373093	0.511059	0.32328	0.708937	0.391112	0.096586	0.293719	0.272636	-0.0104409	-0.0949977	-0.0358826	0.438993	0.30317	0.459889	0.0796233
CRC	EF-D09_MG_X78	0.113099	-0.0205027	0.0859537	0.309362	0.124462	-0.0588183	0.243537	0.166983	0.142468	0.0881535	-0.00187393	-0.208863	0.22547	0.453494	0.549939	0.417751	0.462885	0.516612	0.274623	0.34422	0.325704	-0.14611	-0.436257	-0.290482	-0.564958	-0.485572	-0.363094	-0.164779	-0.488351	-0.397594	0.517788	0.448504	0.655382	0.384605	0.34612	0.335419	0.613932	0.373547	0.128529	0.278035	0.283104	0.0244905	-0.179946	-0.0188265	0.391433	0.284133	0.297391	0.070638
CRC	EF-D10_MG_X79	-0.0101871	-0.119961	0.0993861	0.329873	0.0792722	-0.0774127	0.258989	0.168474	0.0933432	0.0154231	0.01295	-0.149215	0.0390002	0.343858	0.458462	0.382986	0.261413	0.358145	0.138203	0.192388	0.229216	-0.186149	-0.526782	-0.34203	-0.557075	-0.41486	-0.399924	-0.289886	-0.408074	-0.438502	0.500914	0.387956	0.638402	0.364169	0.565992	0.379795	0.716851	0.393145	0.279005	0.450155	0.357549	-0.0521188	-0.00928614	-0.0451116	0.436175	0.339591	0.465098	0.161083
CRC	EF-D11_MG_X80	0.0530193	0.00815291	0.0497923	0.266457	0.0626245	-0.0983565	0.225839	0.243101	0.106353	0.0910779	-0.0212811	-0.0790908	0.130039	0.338432	0.53134	0.367782	0.294805	0.346813	0.246966	0.214457	0.248309	-0.139626	-0.427789	-0.432563	-0.607134	-0.453651	-0.433228	-0.244466	-0.414901	-0.40196	0.516181	0.43131	0.575407	0.415792	0.508362	0.364723	0.692284	0.448355	0.230931	0.419774	0.404712	-0.01386	-0.00819925	0.00822077	0.417487	0.272067	0.390145	0.148941
CRC	EF-D03_MG_X14	0.207539	0.125303	0.0380627	-0.0333345	-0.0617318	-0.0553245	-0.0958328	0.125209	-0.0229907	0.00661199	-0.0583276	0.0174918	0.147157	0.0862985	0.0760692	0.197915	0.0627999	-0.0262635	0.225896	0.0910916	0.225715	0.118784	0.0191308	0.017534	-0.0321771	0.0118965	-0.0127982	0.00598335	-0.0436675	-0.0645158	-0.0463807	0.028601	-0.0457331	-0.147834	0.107676	0.0192435	0.0627949	0.0194005	0.0717622	0.0327727	-0.0724431	-0.0738748	0.182064	0.217724	-0.050441	-0.0481416	-0.0460447	0.0555271
CRC	EF-D21_X33	-0.132655	-0.0359272	-0.1368	-0.164728	-0.220878	-0.00802427	0.0899723	0.0634307	0.00580103	-0.0735318	-0.27263	-0.0353121	0.381472	0.47786	0.360804	0.413739	0.269728	0.212635	0.0919279	0.330645	0.325792	0.0038752	-0.0707101	0.00665854	-0.368824	-0.166669	-0.139559	-0.107798	-0.239477	-0.242316	0.242516	0.235951	0.234432	0.0708899	0.277726	0.24032	0.232417	0.208465	0.232172	0.311826	0.270643	0.180283	0.312705	0.328089	0.246165	0.245711	0.318239	0.285125
CRC	EF-D22_X34	0.0938219	0.103889	0.123984	0.101665	-0.0849193	-0.0608064	0.161797	0.125021	0.131071	-0.111522	-0.229022	-0.0947961	0.15192	0.156773	0.212727	0.334338	0.133677	0.0154902	-0.0204508	0.122786	0.189972	0.131465	0.0137573	0.123118	-0.321885	-0.106498	-0.230564	0.0834279	-0.0333091	-0.169868	0.235375	0.203523	0.151512	-0.120329	0.285311	0.12433	0.18033	0.0999502	-0.00767439	0.137856	0.0919632	-0.221601	0.14188	0.0379676	0.139294	0.0708375	0.326689	0.0627016
CRC	EF-D23_X35	-0.44936	-0.311362	0.16377	-0.156374	-0.0151573	0.0944134	0.235559	-0.164783	0.14906	-0.073289	0.015775	0.10648	0.111941	2.72352	0.46373	0.399348	0.19499	0.21221	0.0468611	-0.0872524	0.0188102	-0.233508	-0.265115	-0.140013	-0.522115	-0.196582	-0.207161	-0.228437	-0.288132	-0.210548	0.372248	0.105193	0.224052	0.186471	0.438227	0.410847	0.450674	0.0649418	0.322256	0.457115	0.505663	-0.212981	0.267288	-0.187052	0.465725	0.016978	0.557555	0.291105
CRC	EF-D24_X36	-0.0989698	-0.157235	0.0437738	-0.109286	-0.0888149	0.0824827	0.18847	0.0354362	-0.0168497	-0.143348	-0.179874	0.0203101	0.0998863	0.191803	0.386102	0.286972	0.129836	0.111912	-0.0514282	-0.124643	0.081629	0.246668	-0.0118999	0.140113	-0.255747	-0.0690101	0.0302454	0.108986	-0.0162156	0.0344549	0.183283	0.140468	0.306317	0.0460609	0.399657	0.246353	0.495555	0.0975974	0.235622	0.213054	0.153236	-0.275323	0.113874	-0.0983977	0.267003	0.00580882	0.225465	0.000920151
CRC	EF-D25_X37	0.137897	0.0214964	0.158998	0.0903832	0.0511044	0.0429726	0.155234	0.173546	0.0167201	-0.0934565	-0.126609	0.0901771	0.0704372	-0.00394544	0.172289	0.228414	-0.114584	-0.119555	-0.200764	-0.146914	-0.0346634	0.187342	-0.0477762	0.0247466	-0.363601	-0.152706	-0.0823984	0.104913	-0.130502	-0.103927	0.0425114	0.0226014	0.163889	-0.121651	0.219586	0.171966	0.272321	0.021479	0.0712788	0.0922611	0.0664269	-0.253217	0.0408888	-0.015268	0.141668	0.0255857	0.233591	0.0201927
CRC	EF-D26_X38	-0.00184101	0.0425313	0.160013	0.0412134	-0.0345601	0.150553	0.23715	0.101075	0.210971	0.107331	0.170382	0.0525617	0.0552699	0.139744	0.232383	0.325007	0.0818529	0.829543	-0.104946	0.0744356	-0.015571	0.00183867	-0.133524	0.00424787	-0.552108	-0.198688	-0.271858	-0.256457	-0.28908	-0.304537	0.596662	0.468193	0.455918	0.38751	0.586104	0.557705	0.59305	0.513737	0.516682	0.653703	0.510846	0.250323	0.558227	0.475858	0.49473	0.323234	0.602221	0.442373
CRC	EF-D27_X39	-0.00682838	-0.00551079	-0.143586	-0.0702356	-0.203331	-0.0014846	0.106756	0.0655357	0.0550858	-0.0541895	-0.285641	-0.0458794	0.147026	0.132831	0.246736	0.278889	0.126387	0.0408158	-0.199218	0.130634	0.203903	0.137026	-0.0670537	0.0462892	-0.302581	-0.227878	-0.112743	-0.104753	-0.213091	-0.190981	0.13063	0.231661	0.212158	0.0355318	0.259172	0.186518	0.250079	0.197952	0.168227	0.256329	0.199876	0.224234	0.238121	0.321313	0.244291	0.219729	0.202183	0.307702
CRC	EF-D28_X40	0.0741858	0.0420638	0.0487455	-0.0371662	-0.151523	-0.0532498	0.119182	0.0785121	0.020548	-0.189462	-0.339763	-0.00615274	0.14602	0.0749742	0.268949	0.267683	0.099498	0.0143633	-0.0428738	0.151396	0.117652	0.17269	0.0233678	0.171072	-0.27148	-0.129811	-0.0337448	0.0936046	-0.0293113	-0.101268	0.0140028	0.0924625	0.132122	-0.164071	0.118633	0.0956467	0.109459	0.0146841	-0.0134425	0.0422726	0.0855307	-0.0663407	0.0734345	-0.00119189	-0.00533848	-0.0309905	0.201693	0.110735
CRC	EF-D29_X41	0.14548	0.105259	-0.000623681	-0.0666338	-0.157748	0.04509	0.0380812	0.0504847	-0.123826	-0.0971303	-0.297101	-0.0156713	0.255606	0.110682	0.169888	0.344593	0.104311	-0.00703046	-0.11101	0.237321	0.214049	0.111727	0.00751166	0.130923	-0.300403	-0.150162	-0.0827341	-0.0532216	-0.156804	-0.165474	0.0554462	0.148916	0.130194	-0.042065	0.232105	0.0849177	0.0606625	0.102625	0.101461	0.173623	0.138829	0.185663	0.199412	0.285192	0.101174	0.164855	0.173079	0.230041
CRC	EF-D30_X42	0.0397824	-0.0501334	-0.00578086	-0.133004	-0.185695	0.0473283	0.0331724	0.03918	-0.0892019	-0.172078	-0.219535	-0.029028	0.285546	0.233717	0.457519	0.475928	0.187913	0.118934	0.0803364	0.201902	0.252926	0.102887	-0.054009	0.00390483	-0.375422	-0.153331	-0.163871	-0.0536968	-0.208291	-0.185363	0.116828	0.152279	0.190324	-0.076645	0.337027	0.200382	0.283792	0.102535	0.127348	0.167494	0.123721	-0.144759	0.301767	0.136564	0.220241	0.13367	0.277807	0.114845
CRC	EF-D31_X43	0.0286514	0.0156899	-0.123145	-0.0619133	-0.19354	0.0525278	0.0575658	0.0934107	-0.067744	-0.0677792	-0.290163	-0.0801758	0.16691	0.177963	0.304931	0.443079	0.141993	0.084699	-0.0944024	0.190329	0.210528	-0.0232359	-0.152177	0.0124583	-0.432426	-0.290374	-0.177629	-0.0374581	-0.305171	-0.247095	0.208948	0.239373	0.307668	0.0993234	0.368695	0.218167	0.324214	0.217103	0.363455	0.420962	0.37853	0.231331	0.269768	0.329776	0.290515	0.2608	0.220084	0.221517
CRC	EF-D32_X44	-0.0510202	0.14311	0.0385857	-0.15529	-0.213475	-0.0200427	0.0783751	0.00387635	0.0297561	-0.147108	-0.243954	-0.169948	0.35944	0.621693	0.496455	0.592723	0.291965	0.136157	0.100807	0.335685	0.347817	0.163304	-0.119428	0.182862	-0.327784	-0.14386	-0.201999	-0.182305	-0.180769	-0.241797	0.261824	0.244598	0.179033	-0.0171931	0.304739	0.242701	0.140404	0.143589	0.163645	0.280247	0.156469	-0.00397972	0.317561	0.237156	0.114878	0.125539	0.29477	0.221566
CRC	EF-D33_X45	-0.0884981	-0.0161135	0.0940973	-0.0269516	-0.072083	0.0110162	0.154013	0.0100061	0.0195802	-0.142337	-0.182442	-0.00178083	0.194761	0.124128	0.35323	0.375565	0.0297354	-0.0116723	-0.0940435	0.0455447	0.0145386	0.0887884	-0.103077	0.143601	-0.330864	-0.122679	-0.118946	-0.0162535	-0.138059	-0.151887	0.226966	0.165833	0.246655	0.00567868	0.367251	0.25637	0.350599	0.0531489	0.127812	0.193894	0.170275	-0.124124	0.117773	0.00295909	0.184196	0.0456598	0.313943	0.00723158
CRC	EF-D37_X46	0.00532349	-0.045136	-0.0400418	0.190303	-0.13082	0.0368607	0.117133	0.144079	-0.0149054	-0.160273	-0.00466005	-0.0928577	0.120128	0.0128747	0.0988031	0.195435	-0.00455572	-0.104588	-0.0367338	-0.120889	-0.120039	0.142892	0.0237394	0.267495	0.00337594	0.0346308	-0.195481	0.0392852	0.060461	-0.0661272	0.0392234	-0.0368256	-0.189287	-0.282643	-0.00253039	-0.0918926	-0.00143551	-0.0550855	-0.111739	0.0593944	-0.00378134	-0.120912	-0.144145	-0.079896	0.152651	0.0789143	0.154437	0.0117694
CRC	EF-D38_X47	0.0696369	-0.098814	-0.124797	0.282877	-0.207803	-0.188721	0.0480938	0.257268	0.347425	-0.189117	-0.234283	-0.377171	-0.0443737	0.101246	-0.127728	0.0352044	0.143207	-0.210362	0.320864	0.039272	-0.174342	0.301386	0.0585593	0.368357	0.127088	0.241646	-0.297856	-0.182662	0.164804	-0.133167	0.173704	-0.0166527	-0.537961	-0.353566	-0.00433555	-0.309071	0.115095	-0.0776322	-0.0754806	0.223231	0.0047637	-0.0623622	-0.106016	-0.115909	0.242518	0.367007	0.632716	0.39165
CRC	EF-D39_X48	0.0225317	-0.172169	-0.107953	0.206385	-0.22909	0.00194273	0.0864522	0.267513	0.271649	-0.161972	-0.114411	-0.302372	0.0536598	0.163537	-0.228079	0.0532309	0.0825536	-0.17791	0.408061	0.118796	-0.141181	0.243295	0.140666	0.295234	0.0146996	0.205551	-0.427071	-0.208787	0.214027	-0.128286	0.142596	0.00609191	-0.667962	-0.434833	-0.0632236	-0.23197	0.0641794	-0.101031	0.0315281	0.0894085	-0.0221806	-0.108336	-0.0232744	-0.145578	0.216485	0.217431	0.639964	0.312345
CRC	EF-D40_X49	0.118196	0.00104287	-0.147378	0.288307	-0.235662	-0.0206624	0.120687	0.178672	0.26538	-0.132121	-0.197718	-0.253683	-0.147661	0.127471	-0.143653	0.018266	0.212532	-0.169774	0.104307	0.0104118	-0.0269713	0.219552	0.110498	0.31361	0.0082499	0.118317	-0.182744	-0.0584518	0.13974	-0.100429	0.0822739	0.0211595	-0.45245	-0.293356	-0.0996721	-0.266233	-0.0170307	-0.0819413	-0.00645563	0.174595	-0.0163435	0.155541	-0.0310035	0.0924828	0.197291	0.292773	0.39321	0.247541
CRC	EF-D41_X50	0.13228	0.235125	-0.0945302	0.0883109	0.0354368	0.249184	0.0435059	0.0207569	-0.125981	0.0297267	0.0879489	0.0551946	0.191967	-0.0252829	0.301649	0.226631	0.0262383	-0.00727399	-0.386258	-0.148322	0.115814	0.11129	-0.0394194	0.0891164	0.0280786	-0.0365422	0.0712327	0.121372	-0.158149	0.00206117	0.0705204	0.00204608	0.075254	-0.0305947	0.188467	0.0888369	0.0294525	-0.0208778	0.0275182	-0.0167651	0.0894896	-0.177799	0.0141315	0.151394	0.0738766	0.0974722	-0.226387	-0.181947
CRC	EF-D42_X51	0.204912	0.0714948	0.110645	0.00248672	0.0266951	0.175847	0.0504734	0.0822052	-0.1895	-0.0664427	0.122343	0.111118	0.262205	0.060514	0.23952	0.384605	-0.00556156	-0.00579552	-0.30516	-0.035699	0.0702721	0.182157	-0.0858104	-0.00183956	-0.117216	-0.101311	-0.0886922	0.0171604	-0.199653	-0.088876	0.0416367	0.0424995	0.103627	-0.0624722	0.249541	0.149497	0.0904009	-0.00693277	-0.0452807	0.050086	0.149502	-0.277004	0.16008	0.106793	0.0946124	0.0221272	-0.062747	0.00407071
CRC	EF-D43_X52	0.142409	0.130956	0.127281	0.0786202	0.0241732	0.0938883	0.0693087	0.0800543	-0.150616	-0.096155	0.159036	0.0402731	0.182377	-0.00638686	0.308588	0.273438	0.0154419	-0.02692	-0.313989	-0.0668097	0.0439478	0.276967	-0.206691	0.0160924	-0.163869	-0.0530241	-0.0883191	-0.0286349	-0.191403	-0.0898315	0.0833831	-0.00664502	0.0631824	-0.0907257	0.227911	0.115151	0.0795645	-0.0113122	-0.0828842	-0.00917081	0.0861022	-0.429544	0.0259542	0.0254671	0.0895223	-0.0379305	-0.0638202	-0.0420453
CRC	EF-D45_X53	0.106741	0.111991	-0.0364466	0.123442	0.0439529	0.147783	0.14727	0.0404794	-0.00808565	0.0424674	0.0403375	0.0377717	0.0479389	-0.0115994	0.253265	0.205357	-0.0734924	-0.0180872	-0.4029	-0.176244	0.00830307	0.10982	-0.20768	0.0486916	-0.00999473	-0.118636	0.031409	0.0710263	-0.0885196	0.00539342	0.195626	0.0869521	0.183596	0.0099883	0.237275	0.183656	0.326358	0.0619131	-0.00673487	0.0487047	0.119287	-0.150728	-0.0695394	0.100143	0.19365	0.0816998	0.0196473	-0.0678475
CRC	EF-D46_X54	-0.0157607	0.117073	-0.0302488	0.134652	-0.0508597	0.125938	0.0528051	0.0653001	0.0709721	-0.00876384	0.00944347	-0.0456335	0.0560437	0.00542315	0.224474	0.178924	0.0693271	-0.0451948	-0.222901	-0.0555841	0.0400703	0.0850809	-0.0121384	0.232955	0.0344426	-0.0357798	-0.0495058	0.201275	-0.00783754	-0.000653843	0.209549	0.17907	0.129961	0.0544416	0.242099	0.130627	0.281957	0.200898	-0.0449961	0.0719481	0.0363013	-0.210926	-0.0690893	0.0709186	0.199829	0.0756267	0.038946	0.159154
CRC	EF-D47_X55	-0.0336676	-0.16392	0.0711639	0.104709	0.130117	-0.111456	0.319793	0.142104	0.0197994	-0.0744556	0.289836	0.143261	0.0663936	0.1292	-0.178946	-0.118878	0.063321	0.0137285	0.0619058	-0.217576	-0.224273	0.272332	0.144346	0.0870439	-0.128403	0.348839	-0.23708	-0.124621	0.118281	0.0146243	0.202505	0.0459218	-0.152684	-0.162615	-0.192312	0.0256662	-0.0118501	-0.0358099	-0.404862	0.329772	0.02377	-0.444585	-0.387363	-0.363631	0.284578	0.214281	0.225216	0.0555632
CRC	EF-D48_X56	0.021534	-0.0981274	0.0241098	0.177923	-0.0963816	-0.0186445	0.110877	0.198372	0.127075	-0.094801	-0.0111999	0.0447564	0.0322615	0.153277	-0.169158	-0.0270977	0.0519654	-0.0531312	0.101334	-0.114747	-0.0309146	0.366515	0.0910922	0.389934	0.215637	0.380876	-0.0806297	0.149551	-0.110742	-0.271048	0.0303658	0.0496663	-0.151887	-0.306695	0.0481278	-0.0780707	-0.0529364	0.0250828	0.00735253	0.244975	-0.0307309	-0.224009	-0.202296	-0.157561	0.240439	0.323434	0.404149	0.208437
CRC	EF-D49_X57	-0.0782529	-0.0668116	-0.162048	0.0344583	-0.128608	0.104127	0.275112	0.193669	0.201922	0.00291597	0.0899901	0.0581109	-0.0322616	0.143281	0.226907	0.0631265	0.0906826	0.0899687	-0.056775	-0.0335208	0.0183117	0.16519	-0.00292188	0.170627	0.102089	-0.0229013	-0.098608	0.0420919	-0.028628	-0.119231	0.180257	0.0697705	-0.0447002	-0.143165	0.179684	-0.00817355	-0.055793	0.0974571	0.0112606	0.154458	0.0478769	-0.117281	-0.0807038	0.024122	0.137366	0.116041	0.252249	0.072006
CRC	EF-D51_X59	-0.0909679	-0.130208	0.0376635	0.0865468	-0.0136645	-0.147923	0.0972207	0.0509677	0.0201909	-0.215055	0.0923429	0.104843	0.06373	0.10286	-0.00154664	0.0721224	-0.103767	-0.104654	0.0345061	-0.179536	-0.173119	0.291966	0.0559132	0.18062	0.027263	0.24767	-0.255534	0.0207443	0.00154499	-0.0931852	0.0865753	-0.0551344	-0.164963	-0.387293	0.114165	-0.0514634	-0.0524056	0.00397662	-0.178357	0.143298	0.0391128	-0.627254	-0.325226	-0.33209	0.0963736	0.0704714	0.453619	0.0409256
CRC	EF-D52_X60	0.328574	0.133733	0.057046	0.131362	-0.110782	0.0291096	-0.0606517	0.226884	0.128867	-0.0913326	-0.0672349	-0.153264	0.18071	0.226412	-0.0434782	0.337984	0.105954	-0.0230069	0.160789	0.178887	0.116816	0.0873663	-0.0044945	0.196309	-0.0503021	0.107907	-0.175412	0.00793856	0.00399444	-0.0377615	0.193459	0.17519	-0.336355	-0.210306	0.180996	0.0714618	0.393893	0.173992	0.194553	0.129656	0.0417134	-0.0210288	0.224813	0.291625	0.290758	0.0787508	0.242559	0.355651
CRC	EF-D53_X61	0.226015	0.130081	-0.00260134	0.191182	-0.03942	0.214029	0.089617	0.244123	0.121006	0.103576	0.0806916	-0.0824395	0.142867	0.113464	0.132124	0.294224	0.0402919	-0.0104004	-0.0670348	0.044909	0.111839	0.148412	-0.0383305	0.189079	-0.0291711	-0.0200586	-0.114965	0.0100787	-0.0762178	-0.0386341	0.26882	0.247157	0.000596836	0.0209833	0.411246	0.199116	0.466679	0.315499	0.195527	0.17154	0.0509653	-0.0409997	0.0763985	0.145918	0.242572	0.154922	0.181682	0.18733
CRC	EF-D54_X62	0.23777	0.00439824	-0.0897118	0.180211	-0.233466	0.0284678	-0.0546894	0.285521	0.082117	-0.00441169	-0.0498841	-0.204135	0.041767	0.116685	-0.0742374	0.269474	0.0346498	-0.160315	0.0406092	0.05586	0.0282739	0.277486	0.0835931	0.254992	0.0687435	0.142714	-0.171874	-0.0120054	0.0198376	-0.0567976	0.198005	0.271317	-0.10248	-0.0708143	0.410155	0.155641	0.515246	0.36561	0.106715	0.156071	-0.0889054	-0.113172	0.084264	0.198369	0.16174	0.131893	0.163188	0.224236
CRC	EF-D55_X63	0.109285	0.0625505	0.0391961	0.151372	0.0201555	0.0680935	0.0568015	0.142017	-0.078724	-0.153753	0.0630671	0.054219	0.213677	0.095339	-0.142552	0.282542	-0.0772467	-0.0219702	-0.0509972	-0.0207978	0.0372013	0.276084	-0.0768605	0.233615	-0.0619067	0.29415	-0.244343	0.103602	-0.0346152	-0.00230379	0.172005	-0.0123765	-0.189356	-0.316397	0.165233	0.0125023	0.150238	-0.00204969	-0.279	0.0234637	-0.0366066	-0.551474	-0.0784215	-0.276605	0.0738754	0.00775796	0.0593517	0.0883485
CRC	EF-D56_X64	0.056366	0.109686	-0.0533429	0.221574	-0.000315165	-0.0535198	0.085837	0.0951049	0.0552014	-0.0746431	0.0134565	0.053555	0.0183059	0.11254	-0.0242711	0.153002	0.019936	-0.0108276	-0.0909924	-0.0670439	0.0895982	0.195566	-0.094705	0.162946	0.000315096	0.170889	-0.141027	0.0574171	-0.0631447	0.00588245	0.0627253	-0.0441387	-0.213716	-0.203968	0.0544916	0.0130465	0.138137	0.0386886	-0.114885	0.0552287	-0.107161	-0.278572	-0.109151	-0.0602347	0.156428	0.167936	-0.0309743	0.11253
CRC	EF-D57x33	0.213732	0.165371	-0.0438888	0.133704	-0.183315	-0.0988245	-0.0564308	0.130049	0.190902	-0.0864454	0.00934058	0.0490177	-0.169164	0.106139	0.0357204	0.0719636	0.0536986	-0.106536	0.0809849	-0.0349633	0.0620115	0.199134	0.0539329	0.100549	-0.0673851	0.191622	-0.103537	0.194575	-0.0993945	-0.0797296	0.00237856	0.0454607	-0.297797	-0.185095	0.201131	-0.0430606	0.0903711	0.0729489	-0.0309261	-0.111065	-0.0680208	0.034084	0.0818818	0.17975	0.133679	0.122863	0.0915924	0.109143
CRC	EF-D59x35	0.412164	-0.181504	0.103063	0.168997	0.226897	-0.161246	0.288312	0.0365098	-0.130566	0.0460166	0.36852	0.451632	0.156489	0.096656	-0.0825124	-0.287033	0.209244	0.0928784	0.446772	0.600127	-0.0331966	0.6965	0.388249	-0.398148	-0.0664653	0.783292	-0.192849	-0.411758	0.0407141	0.183864	0.312625	0.234165	0.126985	0.0923592	0.0533937	0.489178	0.217357	0.152822	-1.20859	0.217356	-0.117132	-1.0568	-0.411394	-0.584438	0.442335	0.189399	-0.396346	0.0712095
CRC	EF-D62x38	0.126318	0.00923796	-0.0198348	0.123992	-0.120255	-0.103533	-0.0664528	0.155678	0.0494739	-0.0625987	-0.0241879	0.112411	-0.0849282	0.161421	-0.225068	-0.0356515	0.0472394	-0.0525261	0.194531	0.0139336	0.0623656	0.155178	0.0867066	-0.0601075	0.119297	0.216428	-0.0504918	0.0781501	-0.048532	-0.0799251	0.00600855	0.0320198	-0.0888512	-0.13996	0.08011	-0.00840735	-0.1207	0.0515194	-0.0378171	-0.0143856	-0.132967	0.277436	0.033375	-0.0111563	0.152279	0.0200184	0.0422125	0.272547
CRC	EF-D63x39	-0.0783799	-0.0930225	0.155701	0.0696831	0.016922	0.00385283	0.0397314	0.00274845	-0.111777	-0.0721129	0.0204352	-0.0297339	0.0419824	0.0452741	-0.108739	0.173503	-0.0811196	0.0228639	0.0378007	-0.379117	-0.0313222	0.17397	-0.068089	0.0791662	-0.0267734	-0.110463	-0.115719	0.101079	0.0849274	-0.0611387	0.229486	0.140761	0.0954609	0.121444	0.259344	0.188608	0.335359	0.0446326	-0.0579963	0.135634	0.128494	0.0433528	0.021981	-0.0954934	0.216419	-0.0814243	0.170401	0.0512648
CRC	EF-D64x40	-0.120725	-0.295863	0.102406	-0.108587	-0.0610074	-0.079543	0.0744731	-0.0672245	0.0205532	0.0387439	0.110128	0.176372	-0.0199753	0.106682	-0.022928	0.0823608	0.00597982	-0.00689192	0.194437	-0.219066	-0.133148	0.274814	-0.0552935	-0.0577298	0.081798	0.102274	-0.0548213	0.16497	0.224438	-0.218407	0.187443	0.0717567	0.108901	0.0677393	0.115776	0.0938306	0.0112346	-0.0578465	-0.0821533	0.0274675	-0.0539268	-0.105962	-0.105246	-0.281771	0.333073	0.0600382	0.347914	0.179674
CRC	EF-D66x41	-0.197026	-0.186569	0.120336	0.125203	0.115747	0.0188994	0.105184	0.00528085	-0.0842484	-0.0974608	0.0697618	0.105796	0.0831688	0.0222616	0.154543	0.132853	-0.0421667	0.00234426	-0.103252	-0.264891	-0.283347	0.147328	-0.09434	0.194476	0.00720385	0.119746	-0.0615519	0.121829	0.0334403	0.00273649	0.258773	0.0127304	0.0454011	0.0403044	0.266588	0.169546	0.186834	0.264747	-0.208851	-0.0210477	0.103701	-0.689678	-0.264192	-0.415561	0.178417	0.0268075	0.17456	-0.171951
CRC	EF-D67x42	0.102008	-0.189916	0.0220237	-0.0396507	-0.00127932	0.0097304	0.168687	0.132983	-0.0587414	0.125196	0.384975	0.276356	0.374065	0.0655306	-0.367272	-0.269155	0.205731	0.00660185	0.241666	0.458646	-0.029423	0.756855	0.148521	-0.197279	-0.266044	0.366013	-0.145007	-0.386259	0.104596	0.0250618	0.230228	0.0943787	-0.0580106	-0.145028	-0.330319	0.183025	-0.176473	-0.150386	-0.730642	0.231353	-0.0725441	-0.685515	-0.391915	-0.44417	0.334689	0.164299	0.0965945	0.0719344
CRC	EF-D68x43	0.0248326	0.000301161	-0.0837616	0.027496	-0.0843635	-0.0460265	0.0782078	0.102434	-0.0354487	0.126685	0.0525418	0.0173837	0.265506	0.116069	-0.056716	-0.170923	0.108562	-0.0292773	0.0976922	0.0537656	0.0937803	0.41277	0.0977938	-0.175864	-0.0783065	0.170167	-0.0172776	-0.142019	0.104985	0.256175	0.410937	0.251578	-0.218139	0.0689987	0.0159661	0.210278	-0.133118	0.120493	-0.327658	0.0949157	-0.160192	-0.200128	-0.147122	-0.0697733	0.284146	0.0787154	0.331384	0.188643
CRC	EF-D70x45	0.425501	0.0697401	0.162204	-0.27317	-0.0211514	-0.077392	0.345816	0.0215698	-0.402694	-0.0513368	-0.0314015	-0.121495	0.21399	0.0434883	-0.184146	0.476528	-0.0730072	0.25581	0.00319577	0.0436759	0.143078	0.0279417	0.0874806	-0.253378	0.0361889	0.157665	0.0692196	-0.00420795	0.167549	-0.0218393	0.13655	0.135047	0.237919	-0.0667456	0.612163	-0.0613158	-0.12397	0.0100909	0.171515	0.253552	-0.123254	0.401346	0.00803965	0.0581614	0.260927	0.188341	-0.30197	0.520383
CRC	EF-D71x46	0.0481319	0.0782845	0.0529634	-1.54529e-05	-0.0864436	-0.066339	0.0694447	0.00871808	-0.0239473	0.00325054	-0.00551731	-0.0466634	0.112017	0.0346468	0.0265413	0.111772	0.0185608	0.0225823	0.0035625	-0.23751	0.135174	0.256693	0.193984	-0.0779598	-0.0417961	0.00983386	0.0269537	0.00080449	0.0685119	-0.096559	0.205888	0.139629	0.0973003	-0.057518	0.0627541	0.0384193	0.0791601	0.0992875	0.0225246	0.128244	-0.115385	0.154914	0.120143	0.205462	0.192161	0.0683252	-0.0190723	0.243029
CRC	EF-D72x47	0.0411689	-0.0173906	0.132676	0.0408859	-0.0809451	0.0558817	0.080548	0.138477	-0.0939135	-0.0868241	-0.0860673	-0.109363	0.22531	0.0525659	-0.0102322	0.487172	-0.0262275	0.0413375	0.118868	-0.0872157	-0.00707873	0.209344	0.0155716	0.0424061	-0.081629	0.0848715	-0.0128693	0.12235	0.102828	-0.0466333	0.175818	0.0956103	0.0579483	-0.0372613	0.295683	0.0579443	0.247219	0.0386737	0.101337	0.159835	-0.0723734	-0.000405579	0.0436595	-0.11275	0.203576	0.0122227	-0.0111808	0.180382
CRC	EF-D73x48	0.0923472	-0.0582039	0.0871829	-0.12881	-0.0665719	0.413702	0.301073	0.352782	0.321969	0.403832	0.25452	0.361366	-0.0199472	0.0645736	-0.0855745	0.0357824	-0.0197913	-0.0342093	-0.100818	-0.0945057	0.0622673	0.152762	0.106242	-0.225225	0.0182372	-0.122938	0.00340287	-0.144611	-0.0602535	-0.129038	0.36652	0.437756	0.266377	0.390835	0.409321	0.425846	0.228231	0.403316	0.202968	0.486636	0.234464	0.74206	0.420195	0.540606	0.473746	0.404213	0.411475	0.463573
CRC	EF-D74x49	0.201327	-0.00620467	-0.0937008	0.107683	-0.0461393	-0.0691078	0.0395907	0.15312	0.0262478	-0.0503511	-0.0883622	-0.0945133	0.257888	0.0582693	0.203122	0.292089	0.0531532	-0.0138038	-0.0789987	0.0824075	-0.159007	0.190198	4.20896e-05	0.20971	-0.128134	0.00781183	-0.113091	0.0478924	-0.0134244	-0.055817	0.184712	0.123177	0.0520107	-0.066811	0.229779	0.0676948	0.0977012	0.101197	-0.0885794	0.0463276	0.0165239	-0.191355	-4.20908e-05	0.0618854	0.378485	0.309883	0.405014	0.287327
CRC	EF-D75x50	-0.206888	0.136256	-0.261133	0.0143043	-0.0425177	-0.130425	0.0817203	-0.0755132	0.0393209	0.154878	0.0279757	-0.0845442	0.276305	0.094837	0.000364605	-0.10761	0.0513227	-0.0121333	0.0820433	0.0313784	0.0344975	0.184921	-0.0554295	0.0103977	-0.174517	0.0758543	-0.0133799	-0.186048	0.0683124	-0.0581952	0.279208	0.166648	0.107845	0.112978	0.0439715	0.160599	-0.177008	0.049518	0.0156787	0.0959834	-0.0648091	-0.201584	-0.0175874	0.0317084	0.234805	0.204203	0.203162	0.103915
CRC	EF-D76x51	0.0935515	0.078168	-0.0296903	-0.0849523	0.0284515	-0.124819	0.0489235	-0.048463	-0.0837673	0.13138	0.106271	-0.170802	0.691959	0.203382	0.0453736	-0.467363	-0.278815	0.133184	0.184638	-0.372054	0.332642	0.381686	-0.191893	-0.270572	-0.350863	-0.0219427	-0.151974	-0.374855	-0.057236	-0.186599	0.431874	0.400948	0.32363	0.251003	0.124322	0.439612	-0.110125	0.311167	-0.272827	0.401609	0.0599878	-0.12886	0.0970667	0.163238	0.468437	0.523597	0.326991	0.549472
CRC	EF-D79x54	-0.0745156	0.10587	-0.217785	0.00064961	0.0376977	0.0350541	0.0226947	-0.0119913	0.103447	0.277251	-0.0561545	-0.0275107	0.0659965	0.00157974	-0.0252854	0.0468693	0.0569951	0.0202076	-0.273444	-0.122984	0.118404	0.212393	0.0937656	-0.0872449	0.118342	-0.0666272	-0.0564101	0.116017	0.0565999	-0.053067	-0.0101786	0.00332755	-0.187035	-0.00356698	-0.0343625	-0.049828	-0.377604	0.0495413	0.234594	-0.0203338	-0.10231	0.34201	-0.144077	0.193285	0.165164	0.109632	-0.0927466	0.0837177
CRC	EF-D80x55	0.331493	0.189318	-0.0720098	0.182933	-0.142157	0.0137765	-0.116146	0.253752	0.0865784	-0.0490533	-0.235456	-0.264267	0.182226	0.118842	-0.116319	0.227282	0.0971945	-0.0866972	0.0928432	-0.0653829	0.215595	0.18187	-0.0589673	0.109067	0.0510886	0.0654265	-0.113696	-0.108914	-0.00339511	-0.142217	-0.0436009	0.055001	-0.364906	-0.28169	0.0387089	-0.228979	0.106038	0.0760548	0.139068	0.207019	-0.170462	0.129956	0.00338714	0.203166	0.1299	0.107585	-0.0193887	0.348673
CRC	EF-D81x56	0.281102	0.243191	-0.0750856	0.168425	-0.167366	0.168347	-0.00641963	0.222749	0.221267	0.231859	-0.0869513	-0.127691	0.153083	0.139737	-0.292199	0.0820602	0.130143	-0.0395155	0.132581	0.000603815	0.216722	0.200731	0.149498	-0.146098	0.14013	-0.00708452	0.000742692	-0.209854	-0.00431498	-0.114952	-0.0614403	0.0853531	-0.329944	-0.193896	0.0165397	-0.174746	-0.10588	0.0833433	0.170997	0.0701808	-0.168496	0.400399	0.0413859	0.259044	0.181934	0.184572	-0.18389	0.283798
CRC	EF-D82x57	0.19046	0.206834	-0.0127969	0.142124	-0.107545	-0.00209183	-0.0865152	0.174709	0.136853	-0.0347035	-0.109355	-0.145008	0.137756	0.183312	-0.0555099	0.273324	0.118452	-0.0514261	0.0154923	0.00553974	0.238523	0.126113	0.0447198	0.182605	-0.081543	0.061154	-0.206161	-0.0551504	-0.0359968	-0.0626327	0.0532646	0.0266683	-0.252888	-0.239506	0.217526	-0.120093	0.17144	-0.0103331	0.148581	0.0348665	-0.0986254	-0.358194	0.0537403	0.0580472	0.124832	0.0752275	0.0682261	0.220307
CRC	EF-D83x58	0.152127	0.248925	-0.214018	0.165548	-0.17759	-0.0124344	-0.117587	0.177239	0.091601	0.212572	0.0963031	-0.0231978	0.409118	0.194382	-0.339644	0.0224138	0.178435	-0.067653	-0.0429513	0.0709476	0.333392	0.296045	-0.046707	0.0275906	-0.206051	0.0280302	-0.0253752	-0.302759	-0.0129877	-0.0908119	0.0665433	0.112199	-0.395142	-0.221239	0.0167839	-0.0354628	-0.155679	0.0480198	0.301437	0.0689243	-0.244175	-0.150756	-0.0300942	0.0723193	0.187226	0.344112	0.0811934	0.265008
CRC	EF-D84x59	0.0972139	0.126993	-0.143483	0.0644977	-0.113844	-0.0301482	0.016326	0.0145805	-0.0376875	0.158172	0.029528	0.0535516	0.190608	0.0759549	-0.162307	-0.136362	0.0229867	-0.0784299	0.0446646	-0.0703142	0.106793	0.306447	-0.107158	-0.118084	-0.10038	0.112933	0.0670861	-0.133101	0.0455197	-0.0728509	0.0683811	0.054174	-0.0293557	-0.168726	-0.0213695	-0.0345063	-0.407336	-0.0517569	-0.149478	0.0439692	-0.132734	-0.29293	-0.136441	0.015042	0.313064	0.134538	0.139477	0.0337895
CRC	EF-D86x61	0.19241	0.109608	0.0303712	0.0783756	-0.153211	0.120989	0.041265	0.0713781	-0.00134293	0.0261139	0.0496925	0.049341	0.0483287	0.0754226	-0.204418	0.186326	-0.0140321	-0.041076	0.15183	-0.202122	0.132519	0.191607	-0.132777	-0.189733	-0.0604437	-0.000180657	-0.0124032	0.193506	0.12471	-0.0994935	-0.0176158	0.0337325	-0.0117169	-0.272768	0.0788186	-0.116627	-0.284098	-0.075615	0.176532	0.236078	-0.114817	0.208842	0.0563502	0.118409	0.1932	0.0304503	-0.114901	0.195344
CRC	EF-D87x62	0.0974588	0.112868	0.107392	-0.0421333	0.000191238	0.14682	0.0557799	-0.0247587	-0.0616107	-0.0109212	0.0751444	0.100091	0.0547174	0.0763791	-0.0864613	0.12216	0.00324698	0.0447998	-0.0650997	-0.214851	0.0932379	0.0722193	0.0998822	-0.182884	0.00545245	-0.0539708	0.142507	0.0663058	-0.011437	0.0575238	0.019543	0.015693	0.0424251	0.0372551	0.00296279	-0.0295881	-0.267423	-0.050379	-0.125777	0.0182754	-0.0269605	0.170479	0.0514304	0.072326	0.118336	0.0437896	-0.205415	0.0886622
CRC	EF-D88x63	0.313529	0.178089	0.23606	-0.120739	0.00127596	0.0279291	0.290547	0.0241954	-0.373165	-0.145558	0.0920271	0.00865646	0.209756	0.0776156	-0.00283412	0.488875	-0.135523	0.186559	-0.00127709	-0.166991	0.082087	0.0777294	-0.150216	-0.116306	-0.0823149	0.0940726	0.0280745	0.0909253	0.0698873	0.0927689	-0.0596464	-0.0348259	0.19523	-0.148692	0.403299	-0.0944389	-0.185934	-0.216523	0.0638286	0.196466	0.0223624	0.0581764	0.066836	-0.0554577	0.109228	0.0554308	-0.342758	0.246041
CRC	EF-D89x64	0.173776	0.187713	-0.0133754	0.00427122	0.000664031	0.0605466	0.0738297	-0.0522443	-0.0943872	0.091817	0.0818276	0.125549	0.223847	0.0642515	-0.0583095	0.0555306	-0.0245407	0.0535201	-0.114472	-0.18553	0.145656	0.230843	0.0630756	-0.250684	0.083711	-0.0825977	0.172014	0.0728691	-0.0273316	0.0457417	0.00669862	0.036935	0.00620082	-0.0470849	0.00113198	-0.0414247	-0.259182	-0.085973	0.105806	0.058207	-0.13194	0.28531	0.0820547	0.0761941	0.24505	0.0277414	-0.236834	0.117242
CRC	EF-D90x65	0.142612	0.00839973	-0.0292161	-0.0672256	0.16684	0.160333	0.185676	-0.0242867	-0.288892	0.159574	0.297064	0.263071	0.525981	0.0520367	-0.0288292	-0.0749036	0.0414109	0.106764	-0.022719	-0.168596	0.0942495	0.44371	-0.0314082	-0.218338	-0.0521046	0.174712	0.272745	-0.168007	0.00779812	0.140311	0.245991	0.0935981	0.15992	0.0433242	-0.0379758	0.181714	-0.347172	-0.117984	-0.446182	0.138835	-0.0154178	-0.776814	-0.237324	-0.174348	0.271731	0.146803	-0.0639326	-0.2112
CRC	EF-D91x66	0.211968	0.141462	-0.142963	0.0634071	-0.0828787	-0.0241374	0.0448404	0.0465163	0.0497122	0.02384	0.0627873	-0.0731518	0.164041	0.0721333	0.24046	0.147766	0.0364478	-0.0107112	-0.0793401	-0.1188	0.204991	0.259598	0.0996107	-0.0286551	-0.10763	0.0889611	0.0110684	-0.16685	0.00638794	-0.00773509	-0.0301728	0.0224733	-0.00887535	-0.095491	0.0281263	-0.0149675	-0.0261315	-0.0168039	0.143696	-0.0603449	-0.0995234	0.0275514	-0.0326053	0.219908	0.151463	-0.00118976	0.0542709	0.0853479
CRC	EF-D92x67	0.233179	0.11	-0.0216417	0.0944969	-0.173585	0.0431219	-0.0504598	0.131829	-0.00967408	-0.0635792	0.0191028	-0.0165067	0.192616	0.109788	0.32654	0.313556	0.0710032	-0.00461359	-0.155193	-0.00171061	0.223965	0.246642	-0.00972073	0.239407	-0.0734863	0.0459287	-0.0415293	0.0915019	0.0152601	-0.0875367	0.00184258	0.0148264	-0.0820946	-0.16535	0.151336	0.0184753	0.0710146	-0.0595606	0.0952395	0.0212214	-0.00190938	-0.249969	0.0675425	0.161875	0.144903	-0.118413	0.00170858	0.0210025
HGSC	KC-01_MG_X60	0.592491	0.550088	-0.146993	0.357417	0.237428	-0.221631	-0.26812	-0.0402255	-0.244028	-0.233978	-0.123634	-0.220691	0.471299	0.37045	0.225384	0.510606	0.361129	0.119649	0.200202	0.311013	0.00246581	0.0124016	-0.181752	-0.0831094	-0.241367	-0.0593423	-0.234158	-0.110386	-0.109265	-0.237903	0.563143	-0.305404	-0.519578	-0.0562629	0.117683	0.162962	0.232835	0.297948	0.329555	0.37887	0.264777	0.270581	0.399281	0.424408	0.372755	0.300977	0.390646	0.258279
HGSC	KC-02_MG_X61	0.519056	0.296682	0.178532	0.321737	0.123217	0.199995	0.0344868	0.33242	0.208569	0.0145719	-0.0147205	-0.0710468	0.368603	0.366106	-0.0933429	0.472811	0.278309	0.186364	0.431275	0.0994629	0.424553	-0.115665	-0.178535	-0.269765	-0.251793	-0.0666813	-0.539554	0.222236	-0.218965	-0.362486	0.297602	-0.248971	-0.449934	-0.776571	-0.22061	-0.252042	-0.145816	0.777649	0.329354	0.389713	0.205438	0.393502	0.487751	0.04734	0.110041	-0.138628	-0.121986	-0.203836
HGSC	KC-03_MG_X62	0.0892228	0.183199	0.0227812	0.100611	-0.12733	0.0128218	-0.110851	0.133438	0.00530987	-0.0449006	-0.0574023	0.0586322	-0.00425424	0.166932	0.0621475	0.244617	0.146489	-0.110818	-0.00318733	0.0605549	0.0993772	0.234543	0.0551336	0.082674	-0.148724	0.0270478	0.0587138	-0.00211204	-0.0420691	0.0240371	-0.145945	-0.00619817	-0.257473	-0.203845	0.154413	0.0118076	0.0345394	0.000312941	0.00160748	-0.0747613	-0.172618	0.039117	0.0781443	0.242581	0.0821037	-0.0702192	-0.044116	0.0990754
HGSC	KC-04_MG_X63	0.0192365	0.300787	0.0153708	0.177676	0.0158568	-0.16612	0.112676	0.12103	0.0342979	-0.148942	-0.108721	0.0384809	-0.0177455	0.147205	-0.127034	0.200857	0.0859738	-0.179058	0.0996042	-0.118351	-0.0191479	0.34202	0.0576824	0.188367	0.129033	0.407291	0.067162	0.133588	0.226146	0.319173	0.14209	-0.0192691	-0.106932	-0.34237	0.174547	0.159532	0.161501	0.082778	0.286269	-0.0709115	-0.0876247	0.12239	-0.0530116	0.0516926	0.292767	-0.096631	0.496573	0.174307
HGSC	KC-05_MG_X64	0.182099	0.156668	0.043745	0.0658898	0.108161	-0.0510215	-0.0173624	0.150153	0.0648888	-0.0749058	0.17448	-0.00353201	0.329153	0.180755	-0.218833	0.564533	0.119876	0.107621	0.151063	-0.084859	0.201485	0.308059	0.0946951	-0.0337111	-0.0811759	0.472515	-0.00511032	0.0585496	0.0935339	0.110562	0.00645293	0.058104	-0.148299	-0.304222	0.208043	0.123772	0.158707	-0.0525513	0.163027	0.143204	0.00542018	-0.238315	0.202148	0.0767566	0.38521	0.234518	-0.0470215	0.156842
HGSC	MG_8X40	-0.0162998	-0.0210073	0.0938324	-0.108384	0.0346408	0.113018	-0.00478563	-0.0534715	-0.0565575	0.0835124	0.0679914	0.046901	0.0372721	0.0362841	-0.000531664	0.167936	0.0768574	-0.00662771	-0.308115	0.0684009	0.00573751	-0.124609	0.0312339	-0.0308018	-0.0545428	0.0313015	0.0550668	-0.0316819	0.0107824	0.00621624	0.0432529	0.00935289	-0.0185302	0.0748133	-0.0410024	0.0396986	-0.0178637	-0.00537621	-0.0339794	0.0617988	-0.0225812	-0.0989937	0.140614	0.00251315	0.0127654	-0.0430118	-0.013607	-0.0869711
HGSC	MG_11X43	-0.0601858	-0.103014	0.00202129	0.03929	0.160895	-0.0267029	0.14926	-0.0678101	-0.0603147	0.0339966	-0.0164275	0.00476851	0.0205549	-0.0420855	0.147381	-0.0938298	-0.0910653	0.0217971	-0.0820021	-0.12278	-0.157062	0.0325718	-0.0388934	-0.0760423	0.0439834	-0.0125322	0.0868722	0.155731	0.0598534	0.0468267	0.101288	-0.0395424	0.147093	0.0295639	-0.0487358	0.0159823	0.0128315	-0.038444	-0.113439	-0.0301675	0.114677	-0.115371	-0.0965568	-0.117409	-0.0708169	-0.0565403	0.0999284	0.0195002
HGSC	MG_13X45	0.0405457	0.0649292	-0.00731059	-0.0181995	-0.120316	-0.079564	-0.00937056	-0.0167541	0.0606139	-0.00930159	0.00880679	0.020256	-0.0591059	0.0627351	-0.13463	-0.006804	0.0223567	0.0403277	-0.0168332	0.100748	0.0839385	0.122215	0.0703754	0.0410301	-0.0500669	-0.00580577	0.0501648	-0.0248389	-0.0369889	-0.00903717	-0.0536062	0.0213403	-0.0661016	-0.000581754	-0.0170582	0.0162639	-0.020595	0.032854	0.072887	0.0700648	-0.041923	0.227912	0.0864382	0.0658911	0.0769385	-0.0177534	-0.0728751	0.0607114
HGSC	MG_18X50	-0.158024	-0.103266	-0.10664	0.201926	0.0581844	0.0736512	-0.143449	0.0743597	-0.0236949	0.0861627	0.0198069	0.0651483	-0.150094	-0.128844	-0.137008	-0.255923	-0.0271246	0.0506858	0.13441	-0.124674	-0.202962	-0.185943	0.00634948	-0.0513907	0.0838946	0.0034742	-0.0634166	-0.0786302	0.0727557	0.0912382	-0.0389125	0.0141872	-0.082541	0.0770993	0.109888	-0.056032	0.185222	0.00612078	0.109853	-0.067356	0.0500246	-0.103978	-0.245803	-0.207733	0.13173	0.119115	-0.0876681	-0.0195042
HGSC	MG_6X38	-0.102122	-0.041253	0.0977474	0.01884	0.0391828	0.016577	0.0571926	-0.0106613	-0.0130199	-0.130041	0.00633392	-0.0711679	-0.011794	-0.0236614	0.171111	0.013001	-0.0116861	-0.00350353	0.0304929	-0.0918837	-0.0695504	-0.0222163	-0.0408794	0.0761146	0.01263	0.0148242	-0.0461538	0.00812845	-0.0332447	-0.00180929	-0.00150178	-0.00246795	0.141506	0.0351527	-0.0139963	0.0415888	-0.0719876	0.00978151	-0.060828	-0.0608206	0.021988	-0.147209	-0.0228701	-0.0737081	-0.048251	0.0115996	0.0374428	-0.043653
HGSC	MG_21X53	0.09738	0.100299	-0.0896686	-0.0825321	-0.0897186	-0.0131396	0.0687294	-0.0210464	0.144101	-0.0436253	0.00807958	-0.0488222	0.0404458	0.038966	-0.115066	-0.0297653	0.000695959	-0.0385456	-0.000696295	0.0942364	0.106668	0.0730359	-0.0108546	0.0569801	0.0307074	-0.00348926	-0.0355434	-0.00314548	0.00576304	-0.0346584	0.0301185	0.00741866	-0.0529614	-0.0418265	-0.0682752	-0.0385685	-0.132622	0.0146554	-0.02151	0.027042	-0.0170628	0.281348	-0.04785	0.110304	-0.0256872	0.0641717	0.110869	0.0489734
HGSC	1685 ROT_X1	0.158022	0.121976	0.0129262	0.0827659	-0.0224271	0.114599	0.0216098	0.145705	0.206565	0.0857276	0.0530802	0.259403	0.00182786	0.138753	0.0307232	0.279369	0.1799	0.0347842	0.0263372	0.0359745	0.197537	0.179806	0.0565876	0.221578	0.0460583	0.155699	0.0548448	0.201591	0.130911	0.0497933	-0.0351502	0.0632499	-0.106515	0.0285351	0.201064	0.0884775	0.0911862	0.056323	-0.134061	-0.00183018	0.0487874	0.0487904	-0.0260171	0.10103	0.22081	0.0946813	0.167518	0.113092
HGSC	1754 LOT_X2	-0.0348429	-0.145538	-0.166302	0.0416893	-0.0993899	0.317269	0.297445	0.598168	0.541996	0.397833	0.398534	0.35627	0.16242	0.385432	0.128989	0.330415	0.428724	0.211964	0.433364	0.385387	0.298981	0.319894	0.195363	0.243885	-0.0973472	0.132085	-0.149561	0.00179944	0.0545918	0.143237	-0.224582	-0.124355	-0.529634	-0.348789	0.0416174	-0.251063	-0.023944	-0.179265	-0.0595035	0.00839953	0.19076	0.0490618	0.137662	0.110595	0.276951	-0.00180169	0.25882	0.249676
HGSC	1754 ROT_X3	0.313591	0.201938	-0.151257	0.354129	0.0321035	0.038244	-0.0533541	0.00551705	-0.0294817	-0.0737076	0.0538415	0.292262	0.0657713	-0.00677275	-0.331531	0.667673	0.0149455	0.828192	1.21198	-0.0746003	0.196116	0.273515	0.0764983	0.113739	-0.130232	0.207583	-0.0615112	-0.00281644	0.127001	-0.0893221	-0.00130908	0.0553335	-0.449714	-0.300485	-0.00335224	-0.033408	0.17455	0.249671	-0.0338327	-0.00655052	0.0906087	0.11848	0.240307	0.191533	0.268094	0.0738158	0.257438	0.280158
HGSC	12570 LOT_X4	0.14498	-0.105037	-0.138349	-0.0419668	-0.0382869	-0.0621179	-0.0131272	0.0791995	0.284459	-0.00248104	0.129239	0.029298	-0.023732	0.21971	-0.355457	0.24605	0.287743	0.0590141	0.349698	0.0095943	0.341018	0.143203	-0.00858307	0.103832	-0.155498	0.159327	-0.121278	0.0975977	0.0575847	-0.134045	-0.0574352	0.0258644	-0.416725	-0.194489	0.0826008	-0.0808895	0.00523865	0.258391	0.00914445	0.0991427	0.133775	0.187577	0.154497	0.194178	0.35514	0.00251696	0.297623	0.31892
HGSC	1628 LOT_X5	-0.00575783	-0.0652181	0.128407	0.514661	0.458953	-0.0518255	0.15198	0.0561464	0.114025	0.0859726	0.0914129	0.294251	-0.0457809	0.18041	0.0152011	0.290231	0.0704454	-0.0230691	0.05539	0.0876114	0.0489629	0.134137	-0.048824	0.040602	-0.312044	-0.0334394	0.0810297	0.577652	1.22976	-0.766386	-0.0767457	0.0286666	0.127116	0.0403965	0.196966	0.099404	0.120255	-0.0236226	-0.109503	-0.105285	-0.00644808	-0.0691946	-0.0349798	0.00878622	0.137598	-0.0906887	0.145285	0.00726291
HGSC	15676 ROT_X6	0.1812	0.061127	0.266675	-0.011095	0.0370085	-0.053457	0.00407772	0.0849015	-0.0436291	-0.350246	0.110694	0.450347	0.0114445	0.14795	-0.156726	0.377535	0.067773	-0.0402244	-0.00896752	-0.0287441	0.262936	0.41129	0.236992	0.783473	0.366622	0.606713	0.452065	0.663318	0.55717	0.630294	0.158275	-0.200368	-0.226208	0.204259	0.328178	0.433363	0.0514326	0.425045	-0.162878	-0.0753768	0.0189052	-0.0479023	-0.0382104	-0.179701	-0.0465657	-0.219852	0.0756795	-0.0326424
HGSC	12742 ROT_X7	0.329253	0.258635	0.386124	-0.00426022	0.209321	-0.161927	0.104824	0.0703623	0.059086	-0.0627866	0.0436397	-0.0360218	-0.173188	0.0912656	-0.375076	0.0311558	0.0110273	0.126399	0.612422	0.164016	-0.344354	-0.0532534	-0.114691	-0.217334	-0.527015	-0.12822	-0.394422	-0.0627447	-0.243428	0.456573	-0.0636019	0.145002	-0.189288	-0.0757606	0.212842	0.0947523	0.114237	0.0739623	0.0453116	0.0861749	0.19674	0.265724	0.368931	0.223849	0.405795	0.14335	0.337081	0.401254
HGSC	15773 ROT_X8	0.151659	0.00752964	0.137339	-0.0404333	-0.0203151	0.0673461	0.504329	0.586902	0.634293	-0.0317366	0.118661	0.0990477	-0.0255487	0.201378	0.283836	0.381808	0.0868856	0.0213255	0.0519639	0.164996	0.0926088	0.290979	0.0704542	0.178776	-0.187065	0.0606997	0.0266759	0.109191	0.137691	0.056486	0.000943851	0.0166771	-0.147901	0.00350244	0.163657	0.0977963	-0.0733669	-0.0673132	-0.184821	-0.0213819	0.162354	0.0326374	0.22521	0.0406666	0.127616	-0.0463467	0.318199	0.127782
HGSC	15774 LOT_X9	0.0894483	-0.115429	0.100632	-0.135676	-0.114158	0.274809	0.2511	0.346136	0.428043	0.323515	0.451389	0.414155	0.0191807	0.0659997	0.133418	0.318704	0.116376	0.0286169	-0.0505492	0.117825	0.211129	-0.222759	-0.384822	-0.0795097	-0.416399	-0.186221	-0.237506	-0.120579	-0.159799	-0.226175	-0.080733	-0.0034654	-0.177521	0.0307469	0.0338037	0.126089	-0.0104131	-0.0361938	0.152911	0.323618	0.548109	0.328707	0.326848	0.304094	0.392051	0.178293	0.35936	0.308621
HGSC	15774 ROT_X10	0.365375	-0.084339	-0.0705468	-0.108583	-0.177026	-0.00935727	-0.160253	-0.0232607	-0.000530517	-0.131669	0.272751	0.304034	0.291127	0.270803	0.190746	0.414141	0.252511	0.11122	-4.34014e-05	0.26134	0.288521	0.353876	0.105016	0.209306	-0.219161	0.0367028	0.024315	0.0948799	-0.0295877	-0.0515452	0.129945	-0.28674	-0.439842	-0.293087	-0.171387	-0.205183	-0.325758	-0.291062	-0.0663365	0.0500821	0.103351	-0.0511781	0.106495	0.0909695	0.175276	-0.00484894	0.0395584	0.00880962
HGSC	5438 LOT_X11	0.376798	0.192372	0.199735	-0.249876	0.251926	0.110369	0.0675234	0.0845164	0.229704	-0.0022885	0.0611031	0.570044	0.0926381	0.265953	-0.0127625	0.371453	0.336177	0.310442	0.105656	0.0922536	0.130882	0.509197	0.33663	0.439721	-1.1268	-0.90369	-0.356803	-0.336192	-0.256026	-0.353768	0.230013	-0.0745226	-0.373541	-0.0980233	-0.104696	-0.0105851	-0.07522	0.383009	0.0869497	0.188407	0.725209	0.965154	-0.298503	-0.309697	0.588315	0.187252	0.550948	0.454773
HGSC	1752 LOT_X12	-0.00623315	-0.0912772	0.200932	0.113898	-0.0844795	-0.168971	-0.0520582	0.0570072	0.0893825	-0.110411	-0.201509	-0.0326728	-0.182353	0.226469	-0.122263	0.059269	0.197673	0.212911	0.30787	0.0818328	0.119009	0.166959	0.00306698	0.0014398	0.0203744	0.157821	-0.123402	-0.132376	-0.0203354	-0.0402936	0.235553	0.195342	-0.0310391	0.0308622	0.268776	-0.0433433	0.262616	0.0939556	-0.270236	-0.208956	-0.220096	-0.0550157	-0.250753	-0.338771	-0.0672733	-0.29846	0.00318511	-0.0607196
HGSC	1752 ROT_X13	-0.216644	-0.156249	-0.290483	0.136521	0.0982384	0.0202515	0.0707681	0.0788032	0.15594	0.0311873	0.0761977	0.18819	-0.0514171	0.119895	-0.030975	0.0521608	0.109955	0.0046096	0.0301665	0.0665023	0.0207925	0.0641162	-0.0292635	-0.202644	-0.159431	-0.0564839	-0.23663	-0.110397	-0.150723	-0.0618099	0.0606397	-0.0174847	-0.0475513	-0.0352762	0.158211	0.0138826	0.0999643	0.261609	0.386885	0.513416	0.255421	0.265792	0.251864	0.0438328	0.326812	0.0406547	0.283771	0.212122
HGSC	15723 LOT_X14	-0.617178	-0.699735	-0.674871	-0.682356	-0.850865	-0.146692	-0.180681	0.155741	0.0898366	-0.0309531	0.0506571	0.0173996	-0.0224444	0.088338	0.00343301	0.247806	0.131605	-0.0492728	0.107481	0.117964	0.189067	0.340825	0.0969226	0.210488	0.023946	0.171693	-0.0595889	0.226688	0.0891925	-0.0788515	-0.0506869	0.10605	-0.0963577	-0.191029	-0.0729316	0.143533	0.0157171	0.0558583	-0.16581	0.0142948	0.0298598	0.120645	0.11025	0.154693	0.0799764	0.0536198	0.197069	0.166815
HGSC	15772 LOT_X15	0.573425	0.29267	0.349693	0.0856556	0.209907	0.154003	0.224675	0.0556574	0.163042	0.0345045	0.147932	0.184411	0.106284	0.160149	0.116544	-0.116276	0.194076	0.173721	-0.00265556	0.26873	0.218975	0.326377	0.103211	-0.387161	-0.658621	-0.433637	-0.401368	-0.302249	-0.324153	-0.419825	-0.0450026	-0.0598343	-0.0581854	-0.032855	0.036626	0.0703236	-0.0884578	0.424305	-0.110745	0.0307361	0.217722	0.0745932	0.186574	0.0980987	0.282449	-0.0662349	0.255501	0.117108
HGSC	1531 LOT_X16	0.111209	-0.0835063	-0.0825948	-0.154547	-0.266334	0.110991	0.0732668	0.252819	0.223413	0.126203	0.1967	0.241315	0.169307	0.324885	0.172384	0.421677	0.314053	0.203759	0.234633	0.320848	0.361211	0.278311	0.088059	0.181904	-0.0728806	0.0635005	-0.11217	0.0946646	0.129808	-0.021405	-0.046645	-0.0501572	-0.370742	-0.146005	-0.0573298	-0.0859385	-0.0667917	-0.0620008	0.0151669	0.159829	0.147142	0.224734	0.188695	0.162078	0.177161	0.0143548	0.210485	0.124287
HGSC	1549 ROT_X17	-0.474059	-0.695333	-0.721816	-0.468998	-1.03301	-0.319563	0.000172255	0.267294	0.311503	0.0247654	-0.10566	-0.148004	-0.142972	0.166811	-0.381239	0.0868288	0.199815	0.0238935	0.497413	0.225577	0.132412	0.289456	0.0937554	0.277119	0.0818813	0.252332	-0.113739	-0.0456302	0.130802	-0.125416	-0.127394	0.0526796	-0.570235	-0.368751	0.000260469	-0.252951	0.0572408	-0.0382132	-0.176306	0.0315342	-0.0259289	0.186081	0.204589	0.392945	0.198156	0.145596	0.448281	0.283589
HGSC	5293 LOT_X18	0.125524	0.0678892	-0.041277	-0.0132406	-0.0665535	0.132342	0.03571	0.18386	0.0837079	-0.147884	0.161661	0.252372	0.971869	0.868341	0.862653	0.962055	0.504921	1.8273	1.71774	0.127309	0.261094	0.388735	0.0102011	0.193384	-0.0831648	0.218831	-0.0942936	0.0731666	0.109134	-0.0836843	0.0566814	0.0737839	-0.357127	-0.00995576	0.0707057	0.147237	-0.0982591	-0.00279132	-0.182307	0.0603124	-0.0737841	0.0994443	0.0717401	0.0770339	0.20248	-0.108858	0.153724	0.199049
HGSC	12432 ROT_X19	0.00830777	-0.161605	-0.10905	-0.0211819	-0.248233	0.116488	0.125563	0.270153	0.374383	0.127802	0.112088	0.215529	0.254933	0.4557	0.158773	0.445598	0.406671	0.302947	0.293908	0.490116	0.438139	0.446844	0.241949	0.336394	0.00269689	0.225442	0.185745	0.112554	0.24432	0.134054	0.055994	0.0572085	-0.404549	0.0256405	0.0341508	-0.0667878	-0.00270194	-0.0477731	-0.0692465	0.193894	0.146617	0.168993	0.112167	0.313917	0.381455	0.192359	0.298883	0.265067
HGSC	12596 ROT_X20	0.104546	-0.0144337	0.171828	-0.484476	-0.525419	-0.195562	-0.0843081	-0.0656281	0.039427	0.00403834	0.0341287	-0.0471611	-0.0940466	0.0447449	-0.101154	0.533748	0.435693	0.328941	0.423768	0.353705	-0.00224094	0.486619	0.315624	0.112103	-0.233345	0.0812531	-0.0484794	0.153433	0.0524761	-0.0594804	0.173511	0.318435	0.00328959	0.147464	0.34495	0.431978	0.282625	0.321862	0.166418	0.304812	0.369409	0.222491	0.460345	0.363505	0.435926	0.109881	0.419505	0.371622
HGSC	12639 ROT_X21	0.274617	-0.459186	-0.302235	-0.458191	-0.519914	0.305855	-0.546338	-0.440552	-0.505215	-0.536873	-0.454566	-0.229748	0.135378	0.200618	0.160393	0.258576	0.20412	0.124893	0.112539	0.0750208	0.040259	0.07211	-0.46681	0.053521	-0.0349229	0.064744	-0.101257	0.203432	0.226019	0.145675	-0.0845853	0.0624477	-0.0953972	-0.065643	0.116502	0.0359739	-0.0297513	0.023968	-0.0850686	0.0720575	0.12695	0.0212897	0.142094	0.00231573	0.218186	0.0347197	0.18293	0.155497
HGSC	12641 LOT_X22	0.146639	-0.0609849	0.367974	-0.201906	-0.0884551	0.789345	0.304309	0.279454	0.252984	0.209347	0.505254	0.512168	0.167838	0.299194	0.30321	0.365886	0.150211	0.175401	0.118493	0.183552	0.238356	-0.00694283	-0.0624855	-0.459818	-0.78947	-0.478119	-0.566712	-0.451526	-0.467294	-0.418128	0.0175575	0.0753882	-0.0448935	-0.0420372	0.243577	0.0415977	0.107319	1.02497	0.347079	0.51118	0.340245	0.190108	0.396245	0.302656	0.47549	0.0495569	0.349539	0.403156
HGSC	12643 LOT_X23	0.338396	-0.118825	-0.410064	-0.024913	0.120392	0.209264	0.00638765	0.189856	0.202229	0.0198137	0.244545	0.214636	0.308085	0.394277	0.236843	0.457386	0.672772	0.382767	0.429733	0.332703	0.451238	0.912686	0.750683	-0.266838	-0.486768	-0.23879	-0.364662	-0.336933	-0.364681	-0.403638	0.425489	-0.363463	-0.586024	-0.466671	-0.184357	-0.297162	0.357827	-0.0796423	0.32222	0.386688	0.474101	0.392229	0.417522	0.326878	0.588033	0.279842	0.687448	0.509889
HGSC	12669 ROT_X24	0.09277	-0.556435	-0.506065	-0.030077	0.0530552	0.0364129	-0.114278	0.0310893	-0.153851	-0.260948	0.0911714	0.0801193	0.0191178	0.04462	0.000623841	0.172761	0.0615483	0.0131174	0.0321615	-0.0954854	0.4053	0.302463	-0.132373	0.276713	-0.0853579	0.119742	-0.0552963	0.171064	0.0620079	0.0862145	-0.070639	-0.0186271	-0.16703	-0.1331	0.160693	0.121207	0.207698	0.153771	-0.144481	0.0535733	0.136851	-0.0497391	0.099523	0.0170108	0.218022	-0.0272845	0.198166	0.0420263
HGSC	14506 LOT_X25	0.393545	0.135976	0.307561	0.287598	0.35141	-0.303017	-0.0658126	-0.014157	0.0941084	-0.210878	-0.00827778	-0.00767472	0.297873	0.371895	0.319318	0.589259	0.337726	0.278435	0.414864	0.286203	0.285089	0.150541	0.00763411	0.115112	-0.205917	0.0330841	-0.146429	0.263719	-0.0471217	-0.0796837	-0.28177	-0.100318	-0.294908	-0.275361	-0.0333674	0.0865699	-0.00772974	-0.109994	0.143809	0.266642	0.424947	0.221673	0.393659	0.266762	0.525844	0.231427	0.559852	0.422221
HGSC	14656 Peritoneal mt_X26	0.236681	0.0824967	0.188279	0.212716	0.279033	-0.162108	0.095232	-0.0694373	0.175479	0.0723731	0.165323	0.179533	0.0443943	0.290742	-0.0832763	0.193996	0.0926878	0.149064	-0.0289329	0.0417271	0.0524873	0.173733	-0.114673	-0.0848102	-0.308072	-0.0979076	-0.129111	-0.00662777	-0.0539827	-0.0882514	-0.00901563	-0.0532716	-0.0770083	-0.0648465	0.117948	-0.0360952	0.0411028	0.468691	-0.0328772	0.175142	0.241319	0.0655966	0.168565	0.0807884	0.402369	0.00246076	0.303053	0.586161
HGSC	14908 ROT_X27	0.195074	0.0534621	0.0718258	0.0929915	-0.0776628	0.216446	-0.00636918	0.18537	0.204313	-0.204834	-0.095628	-0.171874	0.132679	0.223865	-0.303627	0.399121	0.338613	0.128035	0.265193	0.250861	0.318406	-0.0785107	-0.183111	-0.0340714	-0.385553	0.00221913	-0.291655	-0.137465	-0.0588603	-0.277847	0.0265823	0.101314	-0.382918	0.0920297	0.314932	-0.0129599	0.0875804	0.0341462	-0.168711	0.158069	0.0491948	0.00646001	0.151165	0.0306038	0.284941	0.0449637	0.281717	0.229331
HGSC	15002 ROT_X28	0.205476	0.0946964	0.176366	0.0039617	0.021849	-0.0756696	-0.125772	0.108066	0.161936	0.0192696	0.144917	0.145377	-0.00159191	0.106823	-0.00907778	0.341435	0.113286	0.0486944	0.0766735	0.15963	0.140983	0.286095	0.0858933	0.186786	-0.208467	0.124625	0.0135816	0.309278	0.0975863	0.00620735	-0.0703643	0.0446028	-0.30708	-0.0915941	-0.00386756	0.078982	-0.00478276	-0.0452235	-0.0953687	0.013282	0.1804	0.00170911	0.21349	0.130351	0.234654	0.00957891	0.265077	0.134602
HGSC	15205 ROT_X29	0.0360653	-0.0124109	-0.71592	-0.00257456	0.0255015	0.201328	-0.0485898	-0.0161218	-0.0964122	-0.00368289	0.145032	0.229658	0.0534408	0.137162	0.0363072	0.262398	0.648885	0.0353893	0.00774258	-0.715979	-0.884391	0.266456	0.0464112	0.223099	-0.0656672	0.247836	0.0352268	0.178803	0.109599	0.0484296	-0.135512	-0.0427328	-0.223825	-0.794231	-0.706729	-0.735409	-1.23112	0.472964	-0.0659643	0.0524825	0.028833	-0.107665	0.188567	0.0240099	0.2435	0.0623439	0.18203	0.0152472
HGSC	15772 ROT_X30	0.483855	0.155021	0.0344117	-0.200854	-0.275215	0.228463	-0.134739	-0.079474	-0.0145468	-0.191957	0.103047	0.47576	0.528841	0.585849	0.529958	0.772099	0.49993	0.424018	0.144108	-0.00655808	0.0527713	0.105939	-0.205093	-0.0451991	-0.378826	-0.0691977	-0.0813867	-0.0345084	-0.0421133	-0.0731819	-0.353543	-0.21856	-0.37289	-0.268911	0.0329742	-0.0684801	-0.287109	0.406875	0.0784962	0.209574	0.307712	0.161887	-0.000756591	0.281428	0.449505	-0.0293927	0.479129	0.364124
HGSC	15775 ROT_X31	0.341042	0.0948455	0.216961	0.170514	0.205948	0.364161	0.435721	0.52598	0.511478	0.068117	0.274571	0.427521	-0.210362	-0.0977498	-0.103631	0.000566913	-0.0942596	-0.158056	-0.180902	-0.073759	-0.122565	0.656311	0.539708	0.637864	0.310872	0.466104	0.416679	-0.204418	-0.136337	0.442905	-0.184456	-0.143282	-0.350421	-0.188117	-0.15638	0.168975	0.181651	0.880752	0.246885	0.466701	0.566963	0.538925	0.619917	0.447958	0.622549	0.36318	0.6495	0.518819
HGSC	12214 ROT_X32	0.279098	-0.0242316	0.0505742	0.0748445	-0.0372527	-9.40752e-05	-0.0346809	0.119851	0.168444	-0.0727453	0.0292262	0.117491	0.00777819	0.149713	0.0218277	0.29111	0.139822	0.0163128	0.151425	0.174087	0.192596	0.244673	0.0664454	0.212926	-0.144764	0.0171426	-0.121485	0.069061	0.02811	-0.0972809	-0.0393923	-0.0137356	-0.382791	-0.159882	0.0669745	-0.0232648	0.00666945	0.00350963	-0.102749	-0.0366049	0.104534	0.0668595	0.116689	0.0914203	0.108615	-0.0906445	0.195928	0.142233
HGSC	10830LT_X57	0.1064	-0.00557734	-0.108108	0.184737	-0.00207544	-0.0112663	-0.231858	0.114525	0.177697	0.0607416	-0.0650899	-0.000136951	0.122284	0.0552674	0.139106	0.115354	0.019586	-0.0434829	0.0396087	0.0320559	0.0957631	-0.0449584	-0.013255	0.210977	0.0276022	0.106409	-0.0931974	0.0105979	0.000136938	-0.151185	-0.0644574	0.0133811	-0.251476	-0.129136	0.0327237	0.0747715	-0.209033	-0.0285491	-0.152834	0.0380662	-0.0219328	-0.015314	-0.0077547	0.138987	0.240177	0.0272336	0.0368295	0.265914
HGSC	10879LT_X58	0.173588	-0.0972408	-0.306446	0.232465	0.39636	-0.411224	-0.183308	0.359177	0.575303	-0.1196	-0.519655	-0.247765	0.184992	0.0751437	0.565594	-0.0304756	0.0851757	-0.101215	0.435968	0.404696	-0.240303	0.381462	0.243106	0.386178	-0.0879379	-0.0194679	-0.436379	0.532721	0.0422273	-0.455134	-0.0464444	-0.0719848	-0.503269	-0.249278	-0.17944	0.264507	-0.429443	-0.0657978	-0.337557	0.125485	-0.00215686	0.267939	-0.120461	0.0340117	0.193625	0.00710629	0.726827	0.412968
HGSC	10676RT_X59	0.153492	0.00921207	0.197628	0.00811218	-0.0520539	0.104443	0.0383923	0.0270924	-0.252074	-0.0774934	0.137227	0.234431	0.00992407	0.085449	0.254525	0.187569	-0.0325025	0.00419011	0.0263184	-0.105529	0.0116618	0.0232474	-0.122389	-0.11139	-0.105879	-0.0271174	-0.0273209	-0.172567	-0.233657	-0.0397401	-0.0479321	0.0016158	0.0559769	-0.0972213	0.287211	-0.00438131	0.0779877	-0.0539687	-0.0511599	-0.114722	0.0181779	-0.112464	0.0995564	0.0501892	-0.00244514	-0.167925	-0.0304668	-0.0685652
HGSC	10847LT_X60	0.196942	-0.0577166	-0.301108	0.330689	0.438778	-0.450626	-0.162312	0.392984	0.666098	-0.0561598	-0.783658	-0.29169	0.419381	0.0706938	0.536956	-0.0632002	0.209791	-0.0495705	0.666853	0.44949	-0.230244	0.369274	0.207989	0.352221	-0.242936	-0.217442	-0.661224	0.413667	-0.0742069	-0.535338	0.0397384	-0.0653007	-0.779387	-0.230956	-0.241099	0.711339	-0.140479	-0.0661275	-0.15802	0.24883	-0.115272	0.235677	-0.0653387	0.0764723	0.308372	0.0857482	0.900413	0.467434
HGSC	12167-MT_X61	0.283518	0.0168469	0.151805	0.172412	0.0630793	-0.337242	-0.186044	-0.105298	0.0268545	-0.240278	-0.288531	-0.411793	0.0600124	0.137271	-0.0728808	-0.0313028	0.215791	0.0838933	0.354768	0.148591	0.0468887	0.449698	0.131643	0.305402	0.0900428	0.28239	0.0804427	0.12198	0.136526	0.0103878	-0.241921	-0.0104292	-0.317091	-0.199757	-0.127071	-0.127744	-0.0409421	-0.0349531	0.0280271	-0.0295714	0.178621	0.209698	0.087515	0.168898	0.355702	0.12966	0.615258	0.353898
HGSC	12167ROT_X62	0.02384	-0.134145	-0.0427698	0.0152356	-0.0263044	-0.0498007	0.0644457	0.179881	0.168257	0.0463664	0.0800218	0.0480676	0.0949958	0.134097	0.104259	0.184	0.0769382	0.0533809	0.13959	0.0853175	0.140248	0.081087	-0.0198823	0.0499566	-0.140552	0.0149556	-0.0516611	-4.08892e-05	-0.0523259	-0.085444	-0.01812	0.0440479	-0.0966031	-0.106255	0.125725	0.0375829	0.208431	4.08881e-05	-0.0243527	-0.140737	-0.00753374	-0.0352821	-0.0479671	0.00153244	0.10793	-0.0641603	0.284206	0.0573696
HGSC	12175ROT_X63	0.123445	-0.0594507	0.09921	0.0794638	0.0414486	-0.135152	-0.081641	0.12407	0.144764	-0.103484	0.0237361	0.0471468	0.0466042	0.0865255	0.0626847	0.30196	0.0528308	-0.0456707	0.247092	0.0850088	-0.0502044	0.33993	0.0556132	0.271383	0.0202868	0.224663	-0.00743178	0.30998	0.130396	0.0148825	-0.0805867	0.046727	-0.0746233	-0.179976	-0.00909803	0.124219	0.182262	0.0019595	-0.0295266	0.0194743	0.163825	0.0394306	0.0375335	0.0289308	0.152772	-0.0477198	0.457576	0.189358
HGSC	12401ROT2_X64	-0.634574	-0.73043	-0.575355	-0.623173	-0.680151	-0.0671492	0.0314157	0.0301246	0.0190135	-0.0275663	-0.0453445	0.0116734	-0.0366866	0.00735369	-0.0983488	0.20097	-0.0311416	-0.0346336	0.13918	-0.0760128	0.0335346	0.194824	0.015547	0.169016	0.00469244	0.105765	0.00738209	0.0365086	0.0416696	-0.00448393	-0.169621	-0.0484616	0.00783625	-0.190797	0.0839597	-0.0764794	0.171475	-0.0828449	-0.0994683	-0.10026	0.0522025	-0.162581	-0.0411099	0.0383338	0.134527	0.0125685	0.207732	0.0955516
HGSC	12402LOT_X65	0.15606	0.00677763	0.137444	0.0997755	0.0710174	-0.0439391	0.18091	0.142486	0.179075	-0.0230888	0.00221671	-0.0802187	0.0149079	0.0418474	-0.0171309	0.0949514	0.146699	0.149758	0.168892	0.146342	0.139569	-0.218354	-0.555598	-0.423165	-0.615583	-0.400578	-0.56627	-0.369924	-0.456119	-0.548429	-0.033275	0.0374135	-0.00222012	-0.102311	0.0150501	0.0898413	0.166977	0.391063	0.0624225	0.0342077	0.208089	0.175138	0.00261988	0.0328293	0.168473	-0.0127329	0.371368	0.171073
HGSC	12402ROT_X66	0.101454	-0.0933561	0.0291763	-0.00404384	0.000428635	-0.113105	-0.0619473	0.113424	0.135132	-0.0763057	-0.0756784	0.00247812	0.0348119	0.0212412	0.0301211	0.184345	0.0214382	0.00394186	0.0451206	-0.00158458	4.30525e-05	0.288468	0.03342	0.164587	0.0142452	0.0755496	0.00497034	0.12887	0.0829169	-0.0376069	-0.105471	-0.0160054	-0.286774	-0.404658	-0.258467	-0.274445	-0.0423213	-0.213479	-0.38442	-0.330186	-0.14768	0.0575424	-0.0266145	0.076875	0.212713	0.0322505	0.395249	0.261837
HGSC	13179LOT_X67	0.210706	0.208644	0.145281	0.212735	0.126204	0.255576	0.055796	-0.00289344	-0.0121041	-0.0370705	0.0947864	0.402766	0.0285796	0.0247128	0.246994	0.170917	0.0779034	0.0813461	0.0154077	0.0221035	-0.227506	0.128636	-0.148001	-0.00141967	-0.175821	-0.12802	-0.0208545	-0.120287	-0.0913037	-0.00745045	0.0638877	0.0842384	-0.0343144	-0.0684734	0.0953438	-0.0634232	0.054017	0.0803183	0.162933	0.205025	0.296548	0.463338	0.268827	0.363648	0.443431	0.241129	0.182038	0.253797
HGSC	13179ROT_X68	0.264363	0.267414	0.0277568	0.360736	0.0300212	0.187729	-0.0361528	0.36649	0.174038	0.133068	0.0243008	-0.0587835	0.0938079	0.117442	0.149927	0.252858	0.262279	0.1328	0.280405	0.187073	0.203227	-0.205776	-0.340881	-0.216626	-0.340516	-0.307831	-0.316433	-0.201157	-0.0988819	-0.205881	0.0635061	0.175661	-0.694205	-0.67349	-0.388359	-0.613758	0.163172	0.310503	0.469751	0.440572	0.461286	0.71941	0.110846	0.192379	0.147791	0.20938	0.0138463	0.216381
HGSC	13238ROT_X69	0.0340511	0.0477755	0.0707926	0.0521997	-0.0221902	0.296367	0.0639001	0.533112	0.497207	0.455218	0.590775	0.622543	-0.01061	0.0374122	0.213315	0.0940809	0.00291052	0.0796224	-0.0662958	-0.0108011	0.173536	0.185908	-0.0533763	0.0602151	-0.145243	0.115984	0.0616708	-0.0757833	-0.0484169	0.0784794	-0.000846485	0.0438924	0.084902	0.0428133	0.214128	0.118791	0.217882	0.00920049	-0.0250052	-0.0393806	0.112242	-0.00713763	-0.0116204	0.0297514	0.242763	0.00379828	0.0203032	0.000845989
HGSC	13268ROT_X70	-0.116961	-0.165395	-0.171969	0.0240192	-0.0479959	0.170176	-0.0434423	0.0720618	0.0153767	-0.125661	0.0492203	0.200091	0.142713	0.270517	0.157511	0.201312	0.147821	0.130508	-0.117562	-0.232818	-0.154369	0.119009	-0.20759	-0.201936	-0.168862	-0.153744	-0.259548	-0.227461	0.34488	0.368669	0.0611559	0.00911215	-0.0763301	-0.0499902	0.153398	-0.0180565	0.122511	0.261998	0.106367	0.0593493	0.132866	0.0745433	0.0512734	0.115036	0.336378	0.134037	0.144392	0.392709
HGSC	13311ROT_X71	0.252292	0.260111	-0.0539492	0.137407	-0.119547	-0.158467	-0.494695	-0.0941373	-0.339524	-0.35929	-0.256134	0.0089565	0.426412	0.499386	0.150627	0.39017	0.486672	0.325109	0.391785	0.368683	0.327505	0.427173	0.0758561	0.0476906	0.288773	0.25826	0.117371	0.176295	0.0892288	-0.0392708	-0.539567	-0.217232	-0.527101	-0.450688	-0.38722	-0.548188	-0.337027	-0.199565	0.356621	0.416022	0.742509	0.778045	0.37838	0.429685	0.19972	0.770965	0.624781	0.792735
HGSC	13375ROT_X72	0.0821515	-0.244339	-0.144249	0.104303	0.0738425	-0.13192	0.000984324	0.320461	0.388812	0.0778141	-0.201027	-0.316187	0.0547038	0.1351	-0.5068	0.0939298	0.280064	0.0410955	0.481864	0.192665	-0.000984996	0.585656	0.255473	0.353659	0.300802	0.363746	-0.126376	0.251212	0.243616	-0.0624415	-0.0349764	0.111076	-0.415601	-0.148855	-0.0288262	-0.0895513	0.21742	-0.0219468	-0.340079	0.279724	0.213524	0.352492	0.0430297	-0.0513337	0.37645	0.440322	0.930197	0.40766
HGSC	14943LOTX33	0.0559266	-0.0283284	0.0954185	0.119453	0.0942619	-0.129851	0.22733	0.141298	0.453446	-0.168884	-0.251686	-0.141751	-0.0712047	0.245749	-0.0123604	-0.0767698	0.667079	-0.177958	0.166798	-0.109398	-0.246904	0.168366	-0.15541	-0.00955373	-0.133107	-0.105019	0.105953	-0.1211	0.184075	0.276662	-0.0267157	-0.0463408	-0.433637	-0.0870575	-0.0430904	-0.257566	0.127531	0.193264	0.184357	0.408706	0.41986	0.0275827	0.172575	-0.0122738	0.500578	0.231836	1.23811	0.824288
HGSC	15071ROTX34	0.145781	-0.133366	-0.0031861	0.131241	-0.0527696	-0.221456	0.0589641	0.220533	0.471668	-0.0509956	-0.105798	-0.0331932	0.102887	0.130377	0.0100143	-0.0170389	0.121539	0.124959	0.618359	0.205573	-0.0594306	0.385894	0.317059	0.256315	-0.0626249	0.152843	-0.285861	0.0136134	0.062451	-0.207148	-0.000485889	0.134738	-0.310936	-0.255638	-0.176631	-0.0497723	0.102814	-0.10253	0.000485725	-0.0349574	0.219021	0.0842371	0.183116	0.00381566	0.24671	-0.0194956	0.617431	0.446426
HGSC	15073ROTX35	0.0980092	-0.156443	-0.121201	0.0543151	-0.151247	-0.176767	0.0253415	0.128848	0.309566	-0.0764174	-0.119542	-0.237721	-0.0483169	0.154301	-0.342616	-0.09921	0.0440049	0.00655049	0.590929	0.0978997	0.000426195	0.332325	0.0620348	0.0434863	-0.00667841	0.0610734	-0.254584	-0.156236	0.0410994	-0.192558	0.124523	0.183854	-0.356371	-0.0823077	0.260139	-0.0547264	0.241982	0.048816	-0.116633	-0.159673	0.0176616	0.0822469	0.0177917	-0.140989	0.265896	-0.110243	0.595365	0.387313
HGSC	15189LOTX36	0.222872	0.136286	0.138523	0.0892747	-0.0377051	0.184992	-0.0814397	0.0863338	0.0207642	0.0235742	0.0692386	0.0914435	0.109664	0.151352	0.158727	0.27737	0.10859	-0.00412447	0.170073	-0.0742031	0.202563	-0.155714	-0.182096	-0.163534	-0.282167	-0.10831	-0.11569	-0.110378	-0.229297	-0.210985	-0.0295374	0.0200366	-0.172572	-0.0863607	0.223005	0.0383841	0.205788	-0.0243995	-0.120179	-0.220174	-0.182816	-0.142678	-0.0473481	-0.074425	-0.105911	-0.176225	-0.193317	-0.00281584
HGSC	15191ROTX37	0.215611	0.156977	0.17869	0.108672	0.101005	0.0644342	-0.0699971	0.0593909	0.0408923	-0.0659999	0.223917	0.565883	0.323126	0.352972	0.284641	0.469353	0.252987	0.177714	0.262992	0.0503402	-0.0507476	0.423435	0.345861	-0.188858	-0.286502	-0.124337	-0.159774	-0.262185	-0.248769	0.065225	-0.134727	-0.095362	-0.305359	-0.184169	0.00228102	-0.128934	0.25398	0.128861	0.245391	0.210625	0.201148	0.238501	0.336238	0.465261	0.502695	0.278535	0.317571	0.402514
HGSC	15194LOTX38	0.0337862	-0.0618915	-0.116109	-0.128521	-0.25964	-0.0832797	-0.323778	0.0597981	0.0176779	0.0322442	0.06007	0.121619	0.0487058	0.206684	0.201452	0.332386	0.163529	-0.0982521	0.168561	-0.0664847	0.167467	0.34657	0.236339	0.295284	0.131709	0.269169	0.267063	0.097638	0.13633	0.1566	0.45485	0.566878	0.329456	0.475092	0.761148	0.613496	0.705582	0.579872	-0.206211	-0.26722	-0.244464	-0.457556	-0.0900998	-0.0566932	-0.168535	-0.31195	-0.307426	-0.164757
HGSC	15194ROTX39	0.216743	0.126949	0.0958549	-0.0266488	-0.162033	0.134316	-0.172754	0.0627691	0.134182	-0.0386887	0.0980291	0.150908	0.129146	0.191011	0.100276	0.319796	0.15785	-0.043528	0.206322	0.0513779	0.308685	0.212408	0.0571992	0.179312	-0.232339	0.0170636	-0.0246328	-0.0306382	-0.0916724	-0.0979139	0.246469	0.182004	-0.179205	0.107439	0.353171	0.248958	0.12196	0.135906	-0.00284275	0.00265406	0.0933771	0.0454264	0.223302	0.22706	0.0551245	-0.158497	0.163427	0.117052
HGSC	15195LOTX40	0.335376	0.0966303	0.080814	-0.0354124	-0.0611224	0.103969	-0.0170953	-0.117642	-0.102318	-0.131798	-0.116772	0.018894	0.27142	0.292864	0.357664	0.473898	0.289185	0.154825	0.295856	0.251894	0.413101	0.124792	-0.0379979	0.208933	-0.251259	-0.00177411	0.0275741	-0.139534	-0.167648	-0.158489	0.336861	0.355082	0.178957	0.277771	0.46559	0.411016	0.385979	0.50689	0.190193	0.175938	0.113572	0.0743749	0.291191	0.355262	0.103011	-0.0631149	0.224059	0.246796
HGSC	15195ROTX41	0.390075	0.25036	0.00125692	-0.124565	-0.187274	0.102201	-0.0176152	-0.0394601	-0.0283326	-0.0613411	-0.141661	0.00897813	0.398368	0.316756	0.377229	0.511384	0.256468	0.0924596	0.219101	0.247182	0.578546	0.108064	-0.00326052	0.0695282	-0.237272	-0.0893353	-0.108132	-0.0652107	-0.206918	-0.211643	0.378871	0.398136	0.232034	0.342785	0.469621	0.372264	0.236918	0.355408	-0.0272041	-0.0757657	-0.0969831	0.0175585	0.140191	0.256359	-0.101674	-0.214518	0.0444855	-0.0041061
HGSC	15213ROTX42	0.202786	0.0619131	0.258712	-0.0687201	-0.0469516	-0.00377786	-0.105317	-0.123113	-0.0598171	-0.0247683	-0.0702695	0.00105459	0.228309	0.203391	0.260852	0.424312	0.216546	0.14409	0.346088	0.364281	0.0890601	0.234568	0.0831083	-0.0981212	-0.374919	-0.11248	-0.167904	-0.322209	-0.294229	-0.299956	0.320755	0.298211	0.153488	0.230665	0.32032	0.322855	0.102542	0.320133	0.0890179	0.145921	0.0936058	0.103543	0.370801	0.457995	0.1871	-0.153421	0.259994	0.264778
HGSC	15217LOTX43	-0.0506298	-0.0664796	-0.0463151	0.202023	-0.155774	0.103065	-0.26374	0.188181	-0.0786519	0.0168446	-0.104192	0.041858	-0.0630138	0.0909014	-0.0613358	0.233178	0.0915925	0.0478713	0.232941	-0.0112233	0.124928	0.062933	-0.0440266	0.0440921	-0.0342501	-0.0013324	-0.00896238	-0.118529	-0.0315826	-0.0560115	-4.25263e-06	0.14502	-0.142347	0.109348	0.381891	0.139719	0.483324	0.145356	-0.130136	4.25262e-06	0.00833759	0.040337	0.0771096	-0.00833966	0.19242	0.0868498	-0.121808	0.197508
HGSC	2007ROTX46	-0.217242	-0.46661	-0.318699	-0.294627	0.032194	0.15308	0.223242	0.124138	-0.0139703	-0.0231146	0.212343	0.240767	0.246641	0.21248	0.365722	0.323647	0.0712543	-0.351517	-0.376005	-0.467328	-0.377974	0.1926	-0.135525	0.0599414	-0.15001	-0.163118	0.316091	0.239273	0.159417	0.252082	-0.0979983	-0.140709	0.0360808	-0.0504815	0.0824976	0.0786148	0.150677	0.000696363	-0.0006967	-0.104871	0.00725904	0.00318098	0.177894	0.053077	0.240628	0.00393829	0.349942	0.0906858
HGSC	2016ROTX48	0.361814	0.0907703	0.276273	0.199229	0.100809	0.0781458	0.0690577	0.10969	-0.124796	-0.289309	0.209124	0.232037	0.0506913	0.0796585	0.021093	0.168091	-0.0364149	-0.0767507	0.20226	-0.0809564	-0.111798	0.604229	0.192647	0.401636	0.245512	0.35196	0.222221	0.398392	0.392819	0.336056	-0.0555432	0.147845	-0.0105405	-0.133456	0.0267146	0.139251	0.466322	0.371642	-0.106788	0.0364232	0.249044	0.101791	0.142316	-0.0292719	0.0339311	-0.175312	0.207971	-0.0431924
HGSC	2027LOT-SX49	-0.0232104	-0.226124	0.00801122	-0.1228	-0.153002	0.426633	0.242982	0.21503	0.201168	0.322523	0.322528	0.294277	0.131697	0.201938	0.391354	-0.0376775	-0.263829	-0.398038	-0.515514	-0.479858	-0.339046	0.290573	0.242013	-0.475121	-0.76454	-0.584174	-0.476135	-0.488938	-0.59127	0.550746	0.0614108	0.0288516	0.0425555	-0.567052	-0.372074	-0.534643	0.0186955	0.248695	-0.108671	-0.069899	0.161631	0.103492	0.236772	0.287617	0.394464	0.151828	0.103541	0.0707752
HGSC	2285LOTX50	0.288683	0.191577	0.0743361	0.144328	0.358224	0.446655	0.329503	0.0929465	0.058518	-0.0806582	0.200283	0.292446	0.177672	0.172158	0.337684	0.211886	0.0483344	0.677669	0.351337	0.211832	0.0884559	-0.0653842	-0.258367	-0.0626359	-0.325564	-0.0711521	-0.214024	-0.293413	-0.247381	-0.159028	-0.0707553	-0.11237	-0.047186	-0.181675	0.13504	-0.0913179	-0.145951	0.151293	0.224938	0.251023	0.434553	0.251717	0.178029	0.116002	0.296013	0.0569298	0.28898	0.240306
HGSC	2405LOTX51	0.14164	-0.0942118	0.0333436	-0.0916367	0.109078	0.610067	-0.311244	-0.391168	0.248357	0.362222	0.216727	0.238461	0.549897	-0.0916934	0.0481519	-0.234436	-0.218934	-0.21322	-0.0105299	-0.431668	-0.48318	0.396726	-0.277073	-0.505909	-0.833386	-0.678826	-0.50846	-0.232311	-0.038902	-0.149214	0.947084	-0.259459	0.0734596	0.121025	0.295591	-0.0231685	0.237586	0.397493	-0.283253	-0.548636	-0.259192	-0.175169	-0.186605	-0.240791	-0.00909076	-0.0677534	0.00235402	0.161906
HGSC	2519LOTX52	0.172017	0.184927	0.0302377	-0.0132521	-0.0186146	0.249679	0.0917992	0.075584	0.0759667	-0.463194	0.0772007	0.157572	-0.00644812	-0.0435476	0.0785618	0.185968	0.00282315	-0.0155211	-0.236032	0.0524838	0.262369	0.140542	0.071781	0.152729	-0.00815645	0.050311	0.185391	0.0503843	0.0761759	0.153071	0.0838679	0.0481201	-0.0516875	0.0631153	0.158345	0.104641	-0.00605851	0.0357022	0.0340243	-0.0124528	0.0316237	0.0468864	0.00313779	0.589817	0.46229	0.313322	0.245117	0.431247
HGSC	2611LOTX53	0.423215	0.300766	-0.103595	0.108464	-0.277621	0.0639583	-0.129398	0.273195	0.13363	0.181569	-0.142601	-0.0158862	0.282772	0.132739	0.230616	0.348729	0.223878	0.128948	0.272361	0.446472	0.58163	0.279494	0.105876	0.211324	-0.0219204	-0.0176373	-0.0770863	-0.141776	0.020072	-0.132835	0.0228724	0.133945	-0.317424	-0.00473876	-0.0349312	-0.06155	-0.151974	0.152523	0.0699543	0.0300794	-0.0559271	0.324208	0.208237	0.432085	0.013852	0.10626	0.0291693	0.310088
HGSC	2611ROTX54	0.246015	0.133419	0.106083	0.127864	0.0396573	0.183695	-0.0175894	0.199017	0.167951	-0.000881144	0.0959615	0.196719	0.212251	0.16618	0.274742	0.391608	0.0966332	0.164024	0.250184	0.158048	0.179775	0.0712304	-0.0598014	0.00908666	-0.297327	-0.102339	-0.209543	-0.165241	-0.181529	-0.199968	0.0466233	0.0603856	-0.00525696	-0.0229334	0.214387	0.0766559	0.176372	0.126843	0.0425965	0.131077	0.123041	0.0899593	0.123503	0.190965	0.159082	-0.00251281	0.0671201	0.195648
HGSC	2700LOTX55	0.209434	-0.123801	-0.129154	0.0749776	0.137013	-0.260212	-0.18917	0.268595	0.43371	-0.200601	-0.149415	-0.139552	0.159062	0.0315434	-0.0856908	0.261006	0.0820358	-0.0209784	0.48773	0.235753	-0.123537	0.401667	0.0286918	0.295494	0.0730825	0.265458	-0.442502	0.185858	0.077052	-0.375528	-0.169029	-0.00710968	-0.437372	-0.324585	-0.323419	-0.000964483	0.262943	-0.0812192	0.0946354	0.254142	0.517273	0.238051	0.245427	0.297924	0.388066	0.209409	1.09752	0.591227
HGSC	2796ROTX56	-0.556729	0.224019	0.484463	-0.333306	-0.113605	-0.356028	-0.397927	-0.454194	0.806078	0.117521	0.281102	0.186435	0.280884	0.291943	0.716926	0.0999706	-0.114342	-0.144283	-0.223954	-0.0780156	0.118316	0.135009	-0.0999991	-0.531407	-0.573242	-0.415897	-0.450177	-0.00275032	-0.412915	-0.219113	-0.621677	-0.743474	-0.601539	-0.220695	0.0662904	-0.0654517	-0.239877	0.399507	0.0665819	0.140482	-0.506219	0.0761813	0.28465	0.387761	0.853376	0.0143801	0.255838	0.267588
HGSC	2942ROTX57	-0.0123815	0.165266	-0.0791501	0.218363	0.00882072	-0.673095	0.219044	0.334905	0.289198	-0.241939	-0.272758	-0.0631833	-0.134178	0.182716	0.00823469	-0.0665856	0.541479	-0.374184	0.633972	0.211691	-0.12247	0.895041	0.300589	0.112433	0.159997	0.485996	0.0505355	0.18169	0.208347	-0.0284711	-0.148946	0.0601791	-0.266539	-0.254487	-0.161736	0.335187	0.0442412	-0.012059	0.0894991	-0.279851	-0.17973	0.256339	-0.296748	0.23118	0.208558	-0.17344	1.18067	0.526877
HGSC	2979ROTX58	0.215628	-0.0133808	0.123325	0.0126438	0.515396	-0.55291	-0.658508	0.145803	0.0315885	-0.0820755	0.0362825	0.58281	0.231961	0.176508	0.252739	0.44388	0.217097	0.0956522	0.116441	0.186508	0.108855	0.116243	0.0838578	0.272201	-0.0919021	0.178331	0.276362	0.268176	0.291309	0.40275	0.0453225	0.0694795	-0.152834	0.0400581	0.167907	0.12927	0.0781337	0.10434	-0.0024193	0.0667316	0.0276905	-0.0710453	0.190888	0.159149	0.0773055	-0.0662151	0.0530518	0.11183
HGSC	3694LOTX59	0.0565232	-0.12267	-0.0533745	-0.0612856	-0.0844538	-0.0637068	0.0906183	0.145696	0.230163	-0.0153297	0.0518943	0.0748382	0.0165973	0.156379	0.0363402	0.108246	0.0532424	0.0688126	0.330938	0.168499	-0.0770341	0.195105	-0.000573216	0.100589	-0.104439	0.0437481	-0.285614	-0.126208	0.0258268	-0.164056	0.0678118	0.101064	-0.180216	-0.049666	0.0804288	-0.0246212	0.172741	-0.0528148	-0.171466	-0.0447564	0.115695	-0.0101882	0.0870898	0.00125964	0.14374	-0.0521429	0.492873	0.217213
HGSC	3695ROTX60	-0.319462	-0.264645	-0.246936	0.106861	0.305231	-0.029819	0.00141006	-0.00141144	-0.355198	0.075897	0.35719	0.499348	0.373364	0.247442	0.533352	0.182133	0.052377	-0.0509318	0.0376822	-0.208261	-0.105535	-0.170882	0.0843394	0.252019	0.113163	0.308882	-0.353429	-0.482705	-0.434982	-0.13091	0.260283	0.241328	-0.0734417	-0.347084	-0.0765916	-0.264415	-0.122987	-0.204737	-0.0700253	-0.0650397	0.0278525	-0.0510329	0.326991	-0.0760287	0.13366	-0.116389	-0.305631	-0.343093
HGSC	3867LOTX61	-0.25292	-0.271472	-0.162396	0.0218437	0.103484	0.484825	0.0890227	0.171015	0.0647726	-0.0192617	0.332941	0.396696	0.288562	0.242134	0.503754	0.386406	0.254093	0.263849	0.171939	0.141709	0.304464	0.469151	-0.0479257	-0.0479335	-0.350156	-0.141203	0.0938676	-0.115558	-0.148687	-0.0476442	0.214024	-0.352722	-0.162496	0.0572734	-0.0885724	-0.130351	-0.0824088	0.0853615	0.304131	0.37537	0.441636	0.30934	0.190228	0.206957	0.382062	0.207098	0.217779	0.260422
HGSC	8234LOTX62	0.519225	0.0370036	-0.0228355	0.170106	0.603407	0.373272	0.235595	0.653903	0.585905	0.387216	0.170648	0.151612	0.426215	0.496092	0.274424	0.305799	0.491794	0.262897	0.538673	0.32517	0.415058	0.226877	0.0936545	0.472297	-0.245913	-0.31009	-0.552498	-0.403576	0.086581	0.0178678	-0.446698	-0.332445	-0.924269	-0.507989	-0.384279	-0.372029	-0.236487	-0.377334	0.352617	0.434282	0.246161	0.44069	0.275749	0.180154	0.194155	0.00140828	0.136317	0.267024
HGSC	6780ROTX63	0.274554	0.0210838	0.0410822	0.0381556	-0.0248468	-0.0823524	-0.0554804	0.157862	0.142426	-0.0424875	0.035905	-0.0578288	0.120254	0.141407	0.0839641	0.194066	0.0395572	0.00187568	0.278628	0.129318	0.135647	0.173132	0.0433525	0.180371	-0.046711	-0.00587303	-0.0788878	-0.04777	0.0313851	-0.0312988	-0.017396	0.0363997	-0.24801	-0.168925	0.179494	-0.0556737	0.237757	-0.016798	-0.0872205	-0.0857213	0.0191578	0.0187621	0.167626	0.173783	0.062411	-0.065504	0.253825	0.284336
HGSC	6805LOTX64	0.0221761	-0.175829	-0.177456	-0.0521156	-0.234483	-0.0640773	0.04028	0.228073	0.234235	0.113159	0.057331	0.0211571	0.0739668	0.00250255	-0.075477	0.170908	-0.0270315	-0.0885848	0.116491	-0.0025069	0.0417782	0.146597	-0.14383	-0.0428499	-0.157972	-0.0588493	-0.182094	-0.114373	-0.0536815	-0.249017	0.0271426	0.198339	-0.0538418	-0.0386976	-0.00917069	0.0736118	0.279104	-0.0705121	-0.0373295	0.102202	0.296663	0.249894	0.147751	0.300876	0.265998	0.140267	0.434771	0.375161
HGSC	12347 ROT_X33	0.367309	0.22472	0.134494	-0.0512836	-0.281256	0.0256364	-0.010998	-0.224323	-0.161645	0.00119545	0.25693	0.430726	0.0382234	0.164065	-0.000906106	0.549967	0.653026	0.393884	0.545558	0.591723	0.546111	0.291309	0.23183	0.179233	-0.182626	0.101895	0.0319137	0.286006	0.0364507	-0.0970242	-0.137639	0.133022	-0.304516	-0.105838	0.0826622	0.0211351	0.0722928	0.0847872	-0.108644	0.0575331	0.0906078	0.115788	0.164058	0.207562	0.194222	0.0478792	0.000905538	0.228667
HGSC	12703 ROT_X34	0.420498	-0.14137	-0.00289086	-0.366682	0.104952	-0.0792075	0.322397	-0.000284992	-0.235398	-0.43253	-0.072081	0.0529536	0.398168	0.38552	0.0625923	0.652289	0.125907	0.126374	0.0395267	-0.309918	0.390578	0.342801	0.0211217	-0.255993	-0.373822	0.292214	-0.224703	-0.235538	-0.0812169	0.0458949	0.0422028	0.114919	-0.607798	-0.323437	0.465726	0.0488239	-0.029021	-0.158479	0.13562	0.218038	0.169476	-0.370984	0.146887	0.158037	0.635522	0.420095	0.252565	0.623034
HGSC	12779 ROT_X35	0.113156	-0.0586825	0.143281	0.144239	0.142882	0.00859625	0.017692	0.118535	0.108522	-0.0639059	0.0561644	0.0871362	0.00961802	0.163958	0.00260939	0.189245	0.223014	0.07159	0.164619	0.189633	0.132696	0.312779	0.0790161	0.0839517	-0.13109	0.14264	-0.133569	0.0889646	-0.55121	-0.581384	-0.030608	-0.0612844	-0.419238	0.0876765	0.194627	0.319739	-0.0624683	-0.0905018	-0.208055	0.0531832	0.247897	-0.111037	0.174582	-0.0332056	0.232989	-0.00261412	0.306984	0.201928
HGSC	14506 ROT_X36	0.0798006	-0.102497	0.0605849	0.0772355	-0.814117	-0.123113	-0.15965	0.0862179	-0.00440972	-0.0898195	0.0784342	-0.0182053	-0.074767	0.110477	-0.11816	0.263075	0.127868	0.106271	0.204761	0.0361658	0.0601903	0.380168	0.0806885	0.125466	0.192291	0.355352	-0.0926618	0.233046	0.178851	-0.0164038	-0.143526	0.0402086	-0.504759	-0.261279	0.0340332	0.121002	0.00594281	-0.00223848	-0.18506	0.0432839	0.756278	-0.0495592	0.119082	0.0220621	0.161536	0.0593594	0.51583	0.127136
HGSC	14908 LOT_X38	0.426777	0.542925	0.352152	0.368799	-0.257057	0.343377	-0.7482	-0.256739	0.407462	0.213732	0.104709	0.193022	0.166186	0.218395	0.0423032	0.165504	0.140544	-0.411787	0.172683	-0.176986	0.150997	0.567064	0.540967	-0.393924	-0.501498	-0.280238	0.0214914	0.15616	0.308186	0.0372673	-0.247989	-0.161841	-0.725956	-0.183765	0.116535	0.0981446	-0.0529337	0.321928	0.193307	0.175255	-0.0838689	0.280311	0.324227	0.404172	0.0935912	-0.0332203	0.445699	0.621543
HGSC	15002 LOT_X39	0.116537	-0.0534203	-0.0392498	-0.155842	-0.177101	-0.037942	-0.0603162	0.109395	0.238699	0.0226787	0.117465	0.139652	-0.0324434	0.121517	-0.175466	0.214974	0.132144	-0.0595384	0.0721562	0.136445	0.165906	0.181755	0.0803543	0.120633	-0.193812	0.055875	-0.0610443	0.0326563	0.0667204	-0.0354895	-0.041665	0.0510757	-0.405082	-0.076084	0.137152	0.0550073	-0.0857632	-0.0531127	-0.0676535	0.0762277	0.125373	0.0130411	0.180528	0.107028	0.191873	-0.0485291	0.142303	0.130718
HGSC	1685 LOT_X40	0.35121	0.16131	0.131398	0.288809	0.0413297	-0.0119748	-0.0573216	0.424488	0.214151	-0.00138053	0.0271487	-0.138895	0.163289	0.236661	-0.0942696	0.27074	0.22747	0.0199903	0.439286	0.318777	0.22244	-0.120863	-0.265593	-0.218229	-0.475575	-0.257618	-0.738857	0.390647	0.0938542	0.20095	-0.0684884	0.0218224	-0.452971	-0.342962	-0.113021	-0.180943	-0.199621	0.682912	0.00331037	0.126659	0.146559	0.486287	0.606286	0.382854	0.0817586	0.167371	0.509397	0.252657
HGSC	12240 ROT_X41	0.0162835	-0.0864951	0.224321	-0.0937527	-0.0128303	0.203058	0.223887	0.0963492	0.0414215	0.0503596	0.107278	0.167104	0.0470625	0.0604974	0.0791173	0.200245	-0.24856	0.00208848	0.0203815	0.109936	0.054775	0.310593	0.14148	0.272686	0.0826344	0.307175	0.0958141	0.22436	-0.154676	0.0607049	-0.160911	-0.0832862	-0.15921	-0.0143051	-0.0753509	0.0472895	-0.111646	-0.148224	-0.251076	-0.108121	0.00334566	-0.141173	0.0474236	-0.100962	-0.0160306	-0.148431	0.252932	-0.048287
HGSC	15035 ROT_X43	0.136561	-0.0345812	0.0723771	0.148712	-0.000833097	0.137511	-0.0647794	0.150754	0.10163	0.000832616	0.218523	0.179249	0.0376261	0.155436	-0.064082	0.303014	0.198934	0.0164233	0.142313	-0.006853	0.159514	0.406313	0.248892	0.319161	-0.0919721	0.226618	0.0563783	0.181139	0.178719	0.120168	0.0232336	0.116403	-0.316733	-0.084086	0.243007	0.171836	0.225283	-0.0216345	-0.215774	0.00711092	0.0838258	-0.187098	0.123141	-0.0674071	0.164232	0.0945985	0.140324	0.113183
HGSC	6460 LOT_X44	0.632203	0.109129	0.112993	0.00138018	0.33931	0.14126	0.401258	0.308693	-0.355956	0.0967226	1.06424	0.379546	0.445015	0.431978	-0.42013	0.507887	0.326697	0.206972	0.445771	-0.876094	-0.416428	0.146053	-0.0180741	-0.675079	-1.06065	0.178448	-0.873063	-0.629179	-0.14506	-0.340465	-0.0800372	0.381853	-0.121729	-0.350139	0.307304	0.0382823	-0.0198207	-0.100026	-0.250941	0.59435	0.0968625	-0.192038	0.175269	-0.0457501	0.456723	0.319812	-0.336996	0.856556
HGSC	6260 LOT_X50	0.38896	0.543687	0.269067	0.252847	-0.341141	0.412208	0.0369904	-0.153019	0.275323	0.300976	0.332019	0.215808	0.289494	0.221034	0.363413	0.399783	0.312626	0.238394	-0.205239	-0.0539321	0.136234	0.402954	0.263875	0.445485	-0.536454	-0.594613	-0.388338	-0.303807	-0.358396	-0.460604	-0.0327325	-0.0892925	-0.17176	-0.0836361	-0.0961033	0.0444493	-0.248883	0.522781	-0.0091549	0.0946074	0.239189	0.162028	0.0249265	0.174894	0.264914	-0.00238056	0.0283687	0.0821997
HGSC	6640 LOT_X51	0.389377	0.260688	0.0409369	0.11862	-0.06311	0.00694597	-0.0282257	0.179553	-0.111127	-0.110381	0.410743	0.460356	0.260063	-0.00697958	0.240374	0.326501	-0.666316	-0.705556	-0.604206	-0.406253	0.394644	0.276113	0.156585	0.0862787	-1.04894	-0.770085	-0.933952	-0.632191	-0.829619	-1.01142	-0.111093	0.0583665	-0.0968929	-0.183498	0.118029	-0.134265	0.0186581	0.0498095	-0.11519	0.0179497	0.018142	0.120386	0.202507	0.60512	0.27727	0.725585	0.0347996	0.114187
HGSC	6640 ROT_X52	0.444674	0.0626662	-0.220976	0.161911	0.173893	0.463711	0.0184142	0.12161	0.127229	0.0852557	0.40757	0.396628	0.189224	-0.00896823	0.186806	0.245914	-0.17863	-0.280687	-0.522392	-0.230877	0.0104544	0.489573	0.299917	0.48699	-0.1131	-0.0302666	-0.215676	-0.141606	-0.121708	-0.146487	0.247391	0.158951	-0.0020647	-0.0333371	0.306363	0.218514	-0.124818	0.168891	0.306466	0.223596	0.306091	0.428616	0.57396	0.217904	0.167326	0.137681	0.0119065	-0.0138067
HGSC	6786 LOT_X53	0.31876	0.339452	0.302852	-0.0383323	-0.555837	0.376076	0.883734	-0.0320687	0.108436	0.19984	0.129101	0.0108662	0.245276	0.158764	0.451988	0.483489	0.32507	0.275966	-0.227829	-0.492474	-0.398838	0.346995	0.107095	-0.585251	-0.893841	-0.843001	-0.54478	-0.517632	-0.611909	0.236365	0.245408	0.0613225	0.135638	0.106141	-0.209065	-0.000155937	-0.347595	0.449084	-0.15681	0.112323	0.316911	0.00254195	0.187023	0.159776	0.334755	0.0161393	0.229302	0.0727912
HGSC	7145 ROT_X54	0.533622	-0.186318	0.397682	0.559214	0.317473	0.264248	-0.0857695	0.0367046	-0.0235972	-0.0402102	0.62783	0.359193	0.403454	-0.13855	-0.353832	-0.174364	0.166668	-0.0380441	0.255957	-0.0263172	0.107148	0.584082	0.47042	-0.147577	-0.596076	0.0283998	-0.786142	-0.40902	-0.218705	-0.392926	0.155296	0.493614	-0.0847434	0.182832	0.430912	0.631375	0.154162	0.0751287	-0.150425	0.508851	0.310667	0.00221078	0.311004	0.29713	0.519076	0.482068	0.0903431	0.306954
HGSC	12127 LOT_X56	0.409199	0.194504	0.0698629	0.290459	-0.0168788	0.136424	-0.188343	0.286399	0.271836	0.00701116	-0.0167193	-0.0225297	0.140985	0.187703	0.060404	0.407449	0.285181	-0.0252026	0.185471	0.160662	0.250342	0.358169	0.0977017	0.201607	-0.101641	0.0501167	-0.0764288	0.135153	0.0406702	-0.121907	-0.0277762	0.106467	-0.242927	-0.0809785	0.145214	0.103074	0.141596	0.208521	-0.155611	-0.0634082	-0.025475	0.0827395	0.149643	0.16257	0.0160187	0.153513	0.0629824	0.294328
HGSC	12342 LOT_X57	0.340202	0.196412	0.170187	0.176599	0.0348409	-0.000804908	-0.121883	0.0878374	0.117414	-0.241248	0.337939	0.198338	0.258268	0.536156	0.444139	0.55119	0.431374	0.279504	0.456264	0.271069	0.0258718	0.199146	-0.104975	0.0154718	0.0118191	0.136646	-0.174498	-0.0738344	0.146689	-0.0375344	0.134342	0.00602161	-0.356895	-0.118599	0.172226	-0.183877	0.0998585	0.118521	-0.165514	0.00337346	-0.100474	-0.102952	-0.175359	-0.123683	0.0162301	-0.179646	0.325656	-0.0191945
HGSC	12461 ROT_X58	0.27722	0.0679134	-0.00906283	0.131501	-0.0743494	0.152833	-0.164705	0.161428	0.149483	0.0769568	4.18486e-05	0.154103	0.0809438	0.172622	0.127215	0.357046	0.200226	-4.18498e-05	0.0133578	0.34801	0.30443	0.149731	0.0596796	0.178597	-0.182192	0.0807988	-0.038705	0.102528	0.0199225	-0.0906661	-0.00762902	0.0808985	-0.289306	-0.202913	-0.0232935	-0.012157	0.208592	0.138988	-0.115007	0.0893714	0.0669722	0.049251	0.218803	0.187365	0.173384	-0.00705585	0.143181	0.229363
HGSC	6826 ROT_X59	0.191009	0.187368	0.0242899	-0.0805304	0.0270184	-0.0153934	0.0139701	0.224376	0.160324	0.00257305	0.408182	0.40197	0.246051	0.162035	0.038406	0.463451	0.192204	0.0202497	0.151995	0.0627052	0.179656	0.344577	-0.214464	0.0153411	-0.270156	0.000334432	-0.319992	0.432184	0.442276	0.297752	0.128536	0.110935	0.0347674	-0.169107	0.126582	0.1031	0.0754157	0.503995	-0.224064	-0.0763615	-0.0650583	-0.0801571	-0.00529895	-0.0585369	0.0880976	-0.134164	0.0320498	-0.0353738
HGSC	12461 LOT_X60	0.0388009	0.0988097	-0.109242	0.130988	0.0175264	-0.0766841	-0.272673	-0.0521642	-0.060003	0.00319061	0.238492	0.322313	0.159277	0.175059	-0.217211	0.352887	0.219608	0.0259509	0.0918447	0.00669785	0.385746	0.34487	-0.0357533	0.0179917	-0.370907	-0.01855	0.319534	0.565454	0.151642	0.0893042	-0.130353	-0.0209659	-0.533279	-0.224208	0.270757	0.101779	0.110352	0.0354575	-0.101616	0.0334617	0.0987754	-0.188793	0.152271	-0.0621124	0.0821343	-0.173289	0.121711	0.00415501
HGSC	6874ROT_X61	0.174911	-0.0302627	0.112654	0.158481	0.0995062	-0.164274	-0.0131945	0.138181	0.144024	-0.0760801	0.0723855	-0.0453658	0.133465	0.0943961	-0.0146374	0.348668	0.0658752	0.0556998	0.15787	0.0553205	0.0541748	0.394627	-0.0156381	0.179939	0.00972449	0.222382	-0.0789993	-0.00346778	0.162285	-0.0245545	-0.0288871	-0.0163623	-0.231029	-0.323982	0.0313696	-0.0915135	0.131813	-0.210742	-0.196633	-0.162733	0.0876586	-0.240257	-0.0105255	-0.122444	0.140342	0.0346928	0.42959	0.11964
HGSC	6941LOT_X62	0.254821	0.0980102	-0.0149502	0.126955	0.083462	-0.0778654	-0.0479823	0.150757	0.103014	-0.11023	-0.000766116	-0.0313829	0.279052	0.159621	-0.139557	0.309918	0.0278764	-0.0368804	0.17176	0.0582394	0.147309	0.342828	0.0784838	0.126031	-0.030757	0.218272	-0.257853	-0.0567548	0.113026	-0.0188604	0.0310136	0.0377229	-0.207036	-0.37787	0.13111	0.000732901	0.202423	-0.126759	-0.145079	-0.119789	0.0163759	-0.078092	0.025558	0.101256	0.203423	0.116101	0.284557	0.296406
HGSC	KC-06_MG_X65	0.306231	0.14173	0.126053	0.120769	0.033077	0.102388	-0.0748346	0.0744837	0.519851	-0.0145663	0.100061	0.15958	0.113645	0.152165	0.103955	0.212008	0.103342	0.0373959	0.00362349	0.0752	0.635638	0.237814	-0.482777	-0.424463	-0.570709	-0.330047	-0.549423	-0.382378	-0.566021	-0.523878	-0.108914	-0.0832555	-0.369991	0.147262	0.485972	0.37293	0.392815	0.28967	-0.0269046	0.420003	0.478361	0.357317	0.100969	0.104833	0.187575	-0.0737725	0.0417156	0.0719686
HGSC	KC-07_MG_X66	0.321232	0.352336	0.159517	0.231788	0.147553	0.138891	0.0703676	0.277154	0.270769	0.0119019	0.147688	0.325259	-0.344024	-0.194146	-0.110314	-0.180152	-0.266135	-0.496069	-0.273076	-0.408749	-0.356295	0.436592	0.168436	0.311965	0.241552	0.404732	0.0904548	0.248785	0.12484	0.182401	-0.429742	-0.376174	-0.571549	-0.548174	-0.20408	-0.270312	-0.206421	-0.390528	0.206722	0.0736547	0.0565148	-0.0315995	0.198899	0.212125	0.335597	-0.0135511	0.335634	0.30466
HGSC	KC-08_MG_X67	0.0524792	-0.0018582	-0.0326832	0.0183817	-0.149264	-0.0137576	-0.0229996	0.00686881	-0.0950878	-0.135158	0.0382569	0.119212	0.084293	0.0804524	0.17019	0.268651	0.0972129	-0.0980064	0.0295263	-0.00157142	0.100956	0.206413	0.0929203	0.161482	-0.0574261	0.0608057	0.200299	0.288295	0.198314	0.231465	-0.0236471	0.0292252	-0.0785405	-0.125251	0.0742726	0.00741911	0.0420463	-0.0366796	-0.0197625	0.0214635	0.01683	0.00491824	0.11779	0.266362	0.240717	0.0374698	0.0761327	0.158126
HGSC	KC-09_MG_X68	0.174352	0.0358521	0.111447	0.105646	0.412975	0.0802236	-0.048727	-0.0153183	0.0696978	-0.0404402	-0.129355	0.105039	-0.0158025	0.0717247	0.105529	0.445588	0.454411	0.35005	0.307706	0.34019	0.441571	0.112234	-0.0502007	-0.0014139	-0.0500963	0.123924	0.0229947	0.131045	-0.0839341	0.0153632	-0.373568	-0.398167	0.0341915	0.0423937	0.355394	0.25007	0.385725	0.183224	0.0108976	-0.0755801	0.0647486	-0.128291	0.0823228	0.08805	0.188436	-0.0433205	0.0372177	0.0662581
HGSC	KC-10_MG_X69	0.363167	0.0976668	-0.237532	0.265115	-0.00533068	0.0266102	0.113525	0.389673	0.340149	-0.0265713	0.427653	0.164325	0.686832	0.367048	0.356113	0.337864	0.416487	0.185904	0.498243	0.576843	0.652268	0.215196	-0.0556561	0.101066	-0.129876	0.096956	-0.720389	-0.416924	-0.597371	-0.725102	-0.264905	-0.108991	-0.741834	-0.279278	-0.142061	-0.10501	-0.0906809	-0.0362931	0.202573	0.332965	0.324041	0.341383	0.263762	0.0184965	0.152676	-0.019249	0.316491	0.179108
HGSC	KC-11_MG_X70	0.0425734	0.0578708	0.0356179	0.0882101	-0.0125575	-0.0291023	-0.0505938	0.0358328	0.0544204	-0.0632164	-0.0674882	0.151978	-0.0711366	0.0692315	0.081886	0.234578	0.0819782	-0.143372	-0.0425059	-0.0324438	0.0376486	0.202702	-0.0573502	0.0349616	-0.0531284	0.127272	0.0668868	0.0100678	0.0308833	0.0898271	-0.101289	-0.04971	-0.116789	-0.0849079	0.163465	0.00929262	0.100089	-0.0621071	0.234844	0.0542314	0.147345	0.121907	0.207006	0.271079	0.405202	0.0727278	0.237907	0.359289
HGSC	KC-12_MG_X71	0.0809455	0.101395	0.144532	0.228698	0.457929	0.0393039	0.00683488	0.0613886	-0.0151217	-0.0652906	0.0397244	0.0945209	0.0578018	0.100041	0.226539	0.28014	0.146765	-0.11861	-0.0716401	-0.00199498	0.154141	0.369466	0.0612354	0.169117	4.18157e-05	0.201069	0.117671	0.0917749	0.126661	0.0422113	-0.0190689	-0.00208734	-0.110753	-0.112942	0.119834	0.144028	0.0913012	0.0499442	0.0369229	-0.00799262	-0.00903881	-0.178834	-0.000631062	0.0361229	0.146967	-0.0923747	0.3284	-0.0296946
HGSC	13576ROT_X73	0.137452	0.315724	-0.0295387	0.271804	0.0530751	0.190022	-0.0271903	0.0177177	0.0120549	-0.376831	-0.317011	-0.456991	0.119345	0.144738	0.343981	0.235165	0.0916601	0.0791142	-0.06506	0.00151545	0.071992	0.281053	0.166504	0.301118	-0.750394	-0.714623	-0.676784	-0.646451	-0.253263	-0.129467	0.154779	0.120589	0.0465127	0.202945	0.278602	0.159702	0.283647	0.0348574	0.164614	0.211304	0.141686	0.232512	0.0550711	0.492478	0.488672	0.500853	-0.922123	-0.708699
HGSC	13604ROT_X74	0.253824	0.0866668	0.16705	0.184838	0.065385	0.327931	0.0806236	0.154107	0.140614	0.232836	0.111603	0.260377	0.343909	0.349865	0.440546	0.4343	0.410589	0.339082	-0.275435	-0.0388442	-0.102437	-0.283974	-0.175088	-0.174951	-0.229821	-0.143728	-0.282293	-0.264326	-0.275192	-0.234133	-0.0307369	-0.0968209	-0.283786	-0.124044	-0.109361	-0.108826	-0.17219	0.156398	0.108984	0.205585	-0.0861073	-0.0602047	0.0405541	0.185796	0.300108	0.0113413	0.0701632	0.241166
HGSC	13735LOT_X75	-0.114511	-0.109573	-0.0945242	-0.0871055	-0.106713	-0.0388629	-0.197862	-0.221556	-0.127982	-0.103411	-0.143328	-0.0480269	0.16713	0.326762	0.407574	0.466636	0.627626	0.577562	0.466329	0.458813	0.724918	0.12668	0.0287912	0.108738	-0.0983365	0.0822941	0.154668	0.10944	0.0339621	0.035502	0.0458748	0.0554239	0.00386077	0.167249	0.138318	0.124619	0.0667625	0.0158662	-0.153085	0.0710081	0.0246708	-0.0383327	0.108655	-0.0419073	0.0625191	-0.0516181	-0.0712659	0.0901804
HGSC	14059LOT_X76	0.213201	0.247436	-0.253059	0.15496	-0.00358847	0.380566	0.025492	0.0494856	-0.1915	-0.0931866	0.0399722	0.16159	-0.206741	0.103214	0.37227	0.119934	0.00357957	0.166726	0.0308091	0.211351	0.185669	0.00658771	-0.243386	-0.139449	-0.296051	-0.132472	-0.0641191	-0.141478	-0.0836237	-0.0703004	0.0601414	0.0625968	0.15431	0.126095	0.268097	0.111601	0.0629093	0.257996	0.206038	0.283976	0.336389	0.322906	0.28017	-0.160877	-0.0367513	-0.100512	0.465186	0.52108
HGSC	14109ROT_X77	0.556081	-0.213463	0.336555	0.216088	0.065189	0.2732	0.00486783	0.269809	-0.418007	-0.443902	0.0448851	0.2074	0.412743	0.395791	0.493313	0.618525	0.467909	0.0439858	0.274147	0.362225	0.520669	-0.216111	-0.163151	-0.205003	-0.572129	-0.341702	-0.409676	-0.504046	-0.490537	-0.538517	-0.417275	-0.224995	-0.645219	-0.49223	-0.337967	-0.344894	-0.504187	0.133611	0.148404	0.187038	0.00741447	0.333156	0.463704	0.503536	0.146695	0.0799145	0.128284	0.336125
HGSC	14120ROT_X78	0.191177	0.107353	0.257032	0.18869	0.110887	0.0427242	-0.142466	0.0383744	-0.10475	-0.0758651	-0.125447	-0.0717855	-0.0253501	0.0077313	-0.0568358	0.126646	0.0161324	0.461234	0.556524	0.505426	0.67968	0.0135453	0.215765	-0.0140994	-0.171941	0.0729183	-0.155401	-0.172031	-0.0921646	-0.148134	-0.00453443	0.052096	-0.176886	-0.0639435	0.132024	-0.0190874	-0.019232	0.30958	0.647105	1.69685	0.8505	1.20405	0.0114629	-0.0246645	-0.0184687	-0.120433	0.300689	0.28827
HGSC	14150LOT_X79	0.0991831	-0.0926503	-0.114785	0.543817	0.0304458	0.118205	-0.657096	-0.30366	-0.391266	-0.521183	0.52195	0.549568	0.381528	0.502533	0.406436	0.173669	0.107693	0.110301	0.244037	-0.457349	0.184751	0.547604	0.38581	0.403794	0.430692	0.419338	0.231905	0.270416	0.559382	0.646475	0.0363606	-0.399098	-0.182113	-0.356799	-0.103646	-0.287777	-0.153292	-0.247288	0.454911	0.413263	-0.0524786	0.0211088	-0.395947	0.112848	0.210258	0.194902	0.167348	0.176655
HGSC	14154LOT_X80	-0.182777	-0.224963	-0.4403	-0.46398	-0.624717	-0.00882083	-0.170152	0.126694	-0.0268451	-0.0383102	-0.0690647	0.000423416	0.228573	0.128668	0.1681	0.337729	0.176425	-0.00589742	0.0143331	0.274828	0.393095	0.168496	0.10983	0.150585	0.010512	0.154678	0.068377	-0.205637	-0.0502305	-0.0582951	-0.0357881	0.0685061	-0.251062	-0.127294	0.0404289	-0.0567655	-0.289283	0.0743332	0.0919665	-0.0362293	-0.0566638	0.205995	0.252817	0.342901	0.0435581	-0.0279686	-0.0435355	0.204871
HGSC	14174LOT_X81	-0.247108	-0.404825	-0.128732	0.183125	-0.0338771	0.0714775	-0.198842	-0.172173	-0.154539	-0.219648	-0.0499901	0.435072	0.07097	0.143325	0.363876	0.228504	0.180809	0.27474	0.0273028	-0.0490361	0.0864245	0.408667	-0.369977	-0.135558	-0.241628	-0.086154	-0.234447	-0.27752	-0.255257	-0.214832	-0.223124	-0.240725	-0.218305	0.1216	-0.0403572	0.00201721	0.395135	0.27758	0.412548	0.731347	0.798081	0.775123	-0.0841552	-0.0838847	0.11002	-0.00202003	-0.124673	-0.153154
HGSC	14270LOT_X82	0.252454	0.0816783	-0.00593817	-0.00750306	0.433731	0.257932	0.137039	0.0177632	-0.147784	-0.00443561	0.289643	0.928816	-0.0722904	-0.141202	0.257195	-0.00497462	-0.144783	0.146324	-0.0443436	0.0402074	0.199948	0.0113735	-0.101468	0.0434341	0.0106152	-0.0118204	0.0879504	-0.0675275	-0.164887	-0.0977524	-0.0231034	-0.0833075	0.089555	-0.0305718	0.136237	0.0600638	0.434751	0.278533	0.378958	0.414737	0.573857	-0.297529	-0.29346	-0.188217	0.536969	0.404911	0.457041	0.451325
HGSC	14280LOT_X83	0.400066	0.208057	0.158085	-0.22368	-0.0819976	0.201321	-0.111583	0.110599	-0.0156802	-0.110599	-0.0297837	0.43344	0.369759	0.765243	0.691786	0.869478	0.639327	0.491177	0.753883	0.846517	0.903237	-0.170768	0.118075	0.415797	0.215197	0.458	0.151533	0.105424	0.0534421	0.182211	-0.0550274	0.0210266	-0.160653	-0.145199	0.076204	0.0146606	-0.109408	0.433323	-0.047791	0.0640657	-0.033158	0.168301	0.228647	0.290622	-0.0361323	-0.0713261	0.0276574	0.197988
HGSC	14280ROT_X84	0.307601	0.163613	0.102444	0.0431806	0.240341	0.151051	-0.0661369	0.0929714	-0.074197	0.0471521	0.166376	0.347765	0.232144	0.151178	0.391103	0.392879	0.200399	0.0474976	-0.0640443	0.310928	0.440133	0.13024	0.10295	0.15889	-0.324506	0.00380949	0.0373532	-0.0790265	-0.399061	-0.341952	-0.0481106	0.0285971	-0.171674	0.118558	0.0788826	0.0726634	-0.150077	0.0442964	-0.071527	0.123674	-0.0348683	0.0465358	0.256884	0.355566	0.0467246	0.00445566	-0.0510983	0.152934
HGSC	14286LOT_X85	0.0964459	-0.0272549	-0.0750709	0.108017	-0.0186566	0.151265	0.281082	0.238369	0.225724	-0.263205	-0.211762	-0.139933	-0.0500329	0.104304	-0.114748	0.0450719	0.109626	-0.00335492	-0.0113137	0.108991	0.0603171	0.363176	0.137915	-0.0797571	-0.122155	-0.155901	-0.140188	-0.089299	-0.0897599	-0.219474	-0.0314898	0.0973379	-0.289451	0.0158712	-0.100442	-0.0113589	0.072688	0.124966	-0.366245	-0.27481	0.342129	0.246288	-0.321593	-0.18425	0.137899	0.443549	0.665209	0.546643
HGSC	14390ROT-E_X86	0.238951	0.152605	-0.156232	-0.0692468	-0.259252	0.078488	-0.0964915	0.108682	0.063735	-0.11281	-0.0970929	0.237145	0.418072	0.328971	0.263238	0.428067	0.313785	0.202493	0.370324	0.379991	0.368296	0.18592	0.193189	0.540168	0.125496	0.430878	0.171577	-0.0462468	0.057408	0.0961848	-0.0165806	0.0726397	-0.423635	-0.167312	-0.11568	-0.0692523	-0.391839	-0.048833	-0.104666	0.0406934	0.436508	0.614204	0.0707458	0.406854	0.103531	-0.0115347	0.194678	0.291749
HGSC	14390ROT-S_X87	0.227775	0.106829	0.0160159	-0.0215196	-0.266963	0.0708888	-0.20421	0.19881	-0.0626133	-0.0341259	-0.0182727	0.151146	0.379153	0.309911	0.286444	0.611013	0.388408	0.0888842	0.196963	0.470362	0.556486	0.258871	0.324923	0.373079	-0.0803308	0.321403	0.0313507	-0.0048256	-0.00268823	-0.0629017	-0.0030183	0.183982	-0.198341	0.000450764	0.0133882	0.123358	-0.21255	0.0524123	0.134513	0.287402	0.20497	0.389702	0.463138	0.504592	-0.0298562	-0.000450905	0.0155618	0.329031
HGSC	14396LOT_X88	0.189029	-0.0331784	0.255036	0.212692	-0.0600179	-0.179828	-0.0136803	0.123565	0.215311	-0.0374457	0.125	0.116185	0.208812	0.199097	-0.0776691	0.190829	0.153725	0.00794188	0.29344	-0.425802	-0.576112	0.592392	0.21354	0.252109	0.354655	0.457244	-0.106051	1.4638	0.660142	0.753205	-0.0788919	0.117091	-0.0939284	-0.0992732	-0.0247575	-0.113299	-0.0529096	0.00420647	-0.190745	0.0543367	0.147094	0.291719	0.0588482	-0.00670148	0.165222	0.0500069	0.659044	0.313979
HGSC	14397LOT_X89	0.449602	0.460895	-0.274325	-0.249788	-0.267078	-0.298922	-0.459236	-0.391935	-0.548865	0.333865	0.333852	0.422538	-0.295529	-0.247519	-0.46766	-0.230279	0.213556	0.180865	0.234684	-0.466715	-0.0664103	0.18602	-0.310777	-0.363571	-0.134926	-0.136512	-0.350341	-0.243841	-0.18601	0.113932	0.0349969	-0.283535	-0.485851	0.371495	0.628909	0.369472	0.357674	0.504437	0.779802	0.859226	0.858576	0.985149	0.751243	0.399976	0.68226	0.571287	0.52658	1.06837
HGSC	14397ROT_X90	0.0699026	-0.182649	-0.141624	0.161429	0.24283	0.00180477	0.0283224	0.195043	0.0872363	-0.231079	0.200699	0.0525906	-0.0287465	0.0629579	-0.202253	0.0787605	-0.0916126	-0.11762	0.183659	-0.0128596	0.0576376	0.466998	0.106909	0.184747	0.34236	0.277246	-0.147984	0.224341	0.308635	0.0879969	-0.160868	-0.0975799	-0.400069	-0.226431	-0.0598905	-0.224156	0.000720688	0.0938217	-0.00119227	0.18717	0.150904	0.237447	0.549305	-0.159229	0.156006	0.10976	0.580439	0.482222
HGSC	14433LOT-S_X91	0.31751	0.343576	0.263944	0.10934	-0.250256	0.308362	-0.13045	0.309797	0.133008	0.159751	0.0946959	0.205043	0.340869	0.45467	0.349488	0.597485	0.546435	0.225714	0.356	0.417814	0.637718	0.412234	0.551851	-0.295629	-0.24217	-0.150874	-0.373519	-0.356948	-0.295834	-0.412281	-0.282723	-0.0874061	-0.541752	-0.357172	-0.072303	-0.238182	0.064414	0.360543	0.351798	0.458782	0.158995	0.689568	0.0569533	0.574125	0.37079	0.400822	-0.300578	0.157074
HGSC	14433MT_X92	0.335624	0.266066	0.0984846	0.301075	0.00420641	0.11958	-0.152009	0.249606	-0.0124526	0.0143421	0.245633	0.226137	0.380494	0.275838	0.272372	0.487484	0.334226	0.199881	0.354646	0.264923	0.503956	0.688627	0.702528	-0.0265314	-0.189952	-0.0178845	-0.234103	-0.259985	-0.215101	-0.314013	-0.0905185	0.0465088	-0.215665	-0.0957271	0.0223734	-0.0455614	-0.0836106	0.116394	-0.00492425	-0.0219126	-0.041241	0.0387787	0.191845	0.556827	0.398741	0.394064	0.0905371	0.27213
HGSC	14474ROT_X93	-0.0685501	-0.0648053	0.00804153	0.138198	0.0129768	0.183392	-0.0034783	0.0124434	-0.0883115	-0.0597039	0.119703	0.222718	0.00301394	-0.031435	0.149713	0.115738	-0.0663952	-0.0298	-0.145812	-0.173311	-0.05166	0.0765657	-0.170107	0.0106332	-0.0170361	-0.01995	0.0560897	0.00119099	0.0193658	0.0226476	0.00791366	-0.0188149	0.138646	0.091004	0.193126	0.052071	0.246299	-0.0500766	0.414083	0.432197	0.528703	0.403484	0.347513	0.293929	0.500733	0.388888	0.403314	0.296436
HGSC	14526ROT_X94	0.31486	0.151427	0.432797	-0.238732	-0.381714	0.0259826	0.187175	0.211085	0.0823086	-0.102998	0.0652432	0.0299703	0.207952	0.341505	0.219599	0.361713	0.285021	0.241933	0.504373	0.316053	0.194931	0.112225	-0.289984	-0.141479	-0.228361	-0.115171	-0.395567	-0.175884	-0.116885	-0.20231	0.164117	0.317231	0.0272884	-0.0401725	0.0374673	-0.0071738	0.257895	0.175437	0.0960931	0.298445	0.483126	0.258176	0.228959	0.0909748	0.496502	0.196679	0.85846	0.40851
HGSC	14721ROT_X95	0.11092	-0.0124989	0.122273	0.021024	0.0486045	-0.0276551	0.179437	0.0391725	0.0396492	-0.0845912	0.0159413	-0.0458274	0.0881075	0.0549571	0.0709793	0.279853	-0.029145	0.0887452	0.167159	-0.0920359	-0.032495	0.382591	-0.00709024	0.0950509	-0.0986364	0.147179	-0.198023	0.00973064	0.145382	0.0107408	0.066422	0.0288336	-0.02649	-0.180725	0.215588	-0.0550928	0.219115	-0.232959	0.0643896	0.0408528	0.140625	-0.0119066	-0.118715	-0.135787	0.177665	0.00586068	0.293046	0.289202
HGSC	14806ROT_X96	0.0150066	-0.12238	0.0386695	0.143498	-0.301586	-0.125323	0.0870283	0.107799	0.458009	-0.058792	-0.189739	-0.138011	0.0435843	0.214106	-0.211007	0.108693	0.18971	0.242214	0.4412	0.0332077	-0.169546	0.24296	0.0649089	0.166236	0.230434	0.359694	-0.210133	0.019062	0.243659	-0.0454811	0.190708	0.176582	-0.254579	-0.0744775	0.0475942	-0.288991	-0.0960734	-0.00828881	-0.0617254	0.213082	0.201938	0.155096	0.00731862	-0.170167	0.304755	0.000416902	0.745736	0.183071
HGSC	MG_2X34	0.15905	-0.0903011	-0.0747878	-0.0430715	-0.4125	-0.314291	0.141021	0.301292	0.300568	-0.0950143	-0.364113	-0.356879	-0.220429	0.161358	-0.209297	-0.215647	0.0336315	0.0140096	0.321636	0.198893	-0.168344	0.215537	0.298961	0.209582	-0.100336	-0.0719922	-0.387669	0.167103	0.179092	0.0495143	-0.0582686	0.0808035	0.212085	-0.240497	-0.34975	-0.333513	-0.0560526	0.0326903	-0.20905	0.126548	-0.184798	0.252078	-0.136265	-0.154728	0.0241209	0.162435	0.415067	0.355055
HGSC	MG_4X36	-0.0761234	-0.0619356	-0.0424943	0.204083	0.105844	0.220628	0.0838779	0.160319	0.0935406	0.155815	0.133999	0.068929	-0.0705226	0.0679908	0.0674311	-0.826708	-0.840142	-0.754346	-0.776333	-0.937792	-0.91828	0.0128133	0.0908704	-0.930122	-0.563226	-0.701847	-0.546106	-0.922539	-0.647842	0.215451	-0.0404069	0.0637116	0.00145201	-0.781796	-0.699782	-0.803252	0.306349	0.515008	0.156071	-0.00816457	0.131155	0.251877	0.161878	-0.0242128	0.365633	0.119731	-0.0345248	0.0904513
HGSC	MG_5X37	0.704477	0.157389	0.0843303	0.169041	0.172059	-0.213634	-0.0542226	0.121566	0.205907	-0.120739	-0.099493	-0.109059	0.308662	0.0973908	0.0487582	0.0530693	0.129559	0.0538987	0.177409	0.253598	0.104589	0.980592	0.863835	0.0517921	0.121794	0.135368	-0.0661806	0.108912	0.237669	-0.0629264	-0.314856	0.0119409	-0.484725	-0.239453	-0.339583	0.698691	-0.143563	0.469564	0.086034	0.79914	1.48072	1.2059	0.127462	0.747379	0.674651	0.72144	1.13295	0.839104
HGSC	MG_7X39	0.131233	0.0269555	0.133039	0.162334	0.118256	0.242061	0.143338	0.216536	0.124097	0.218048	0.491726	0.29856	-0.0980832	-0.0134027	-0.000698341	0.388801	0.248304	0.300589	0.403562	-0.0776728	-0.180342	0.126556	0.3326	-0.330055	-0.364409	-0.274468	-0.296125	-0.199862	-0.316202	-0.319248	0.123796	-0.329236	-0.470122	0.10294	0.270163	0.274583	0.00610017	0.0222619	0.173616	-0.00941729	0.0620258	0.00612893	0.0945427	-0.0523746	0.109539	0.0129017	0.0779062	0.332338
HGSC	MG_10X42	0.195782	0.0615931	0.0801028	-0.181213	-0.0608761	0.0639666	0.044052	-0.0477011	0.00867466	-0.0524581	-0.0110884	-0.0489801	0.181956	0.060297	0.177135	0.127715	0.0734886	-0.0347675	-0.00129441	0.111691	0.210832	-0.0976315	0.162208	-0.00985437	-0.0917877	0.0226039	-0.0791247	-0.0198402	-0.0664023	-0.0474863	-0.0647996	-0.0108896	-0.0602043	0.00732417	-0.0508244	-0.00795034	-0.228818	0.0233278	-0.102404	0.0647336	-0.150706	0.0651925	0.167427	0.134794	-0.0541187	-0.0388529	-0.074934	-0.0416337
HGSC	MG_12X44	0.266216	-0.0640534	-0.393896	-0.089904	0.116891	-0.46166	-0.408294	0.0983822	0.976787	-0.237101	-0.689502	-0.697628	0.0767144	0.209267	-0.548556	0.139643	0.422068	0.0687963	0.48953	0.363083	-0.00537098	0.518711	0.148478	0.053671	0.0315721	-0.0162005	-0.266044	-0.231836	0.0519298	0.202285	-0.116341	0.132604	-0.913697	-0.195941	-0.256289	-0.271838	-0.269143	0.0834914	0.000669847	0.236912	-0.0382112	0.687389	0.199291	0.236948	0.401801	0.296384	0.753747	0.616834
HGSC	MG_14X46	-0.209239	0.00528558	-0.0167459	-0.000680717	0.108388	0.110706	-0.0469619	-0.0713662	-0.0139613	0.0678435	-0.023179	-0.00433589	-0.134177	-0.0431821	0.0126301	-0.0361721	0.000680396	0.0482763	0.0494766	-0.0881737	-0.119408	-0.163793	-0.086788	-0.129631	0.0242629	0.0246113	0.104886	0.0236414	0.0734759	0.0179047	-0.0487006	-0.00617273	0.0186455	0.0946328	0.00648763	0.0764069	0.11968	0.00241172	0.0209484	-0.0656053	-0.0400705	-0.118236	-0.0399814	-0.0671127	0.164098	-0.00263648	-0.0758534	-0.126033
HGSC	MG_15X47	0.428664	0.184636	0.00613712	0.248248	-0.0846902	-0.344335	-0.0381686	0.231051	0.383464	-0.188748	-0.312378	-0.37649	0.788592	0.915782	0.654147	0.578757	0.934008	-0.00196022	1.05188	0.446479	0.355904	0.193535	-0.104969	-0.0287213	0.136807	-0.034112	-0.447382	-0.545912	-0.11899	-0.44193	-0.0801752	0.182251	-0.625218	-0.135324	-0.289632	-0.0809686	-0.127723	0.343314	-0.138992	-0.148856	-0.279096	0.370898	0.359192	0.362485	0.31507	0.350463	1.05783	0.922416
HGSC	MG_16X48	0.254544	0.00942589	-0.616548	-0.0236797	-0.00101296	-0.13159	-0.156313	0.133799	0.0741724	-0.0804764	-0.137109	-0.267186	0.0449134	0.0669297	-0.194623	0.0393351	0.181376	-0.039876	0.342594	0.320489	0.0772457	0.43966	0.0388472	0.217265	0.256656	0.176118	-0.0456435	-0.00444067	0.111243	-0.188556	-0.076565	0.11603	-0.436724	-0.230396	-0.0785798	-0.157071	-0.302112	0.254853	-0.0558966	0.000508754	0.0537266	0.506278	0.114865	0.219681	0.0705726	0.111585	0.459602	0.362812
HGSC	MG_17X49	-0.0550569	0.0345964	-0.0854615	-0.210066	0.00128299	-0.00349324	0.220776	-0.225483	0.124858	0.240176	0.123816	0.0611046	-0.0375329	0.00138808	-0.0479922	-0.17273	-0.047082	0.0382818	-0.19431	0.0354809	0.0679475	-0.0696546	-0.0975769	-0.228068	-0.115337	-0.166312	0.0414323	-0.00708645	0.0360487	0.0523399	0.0385787	-0.0679783	-0.0430378	0.0753618	0.0624403	0.0161522	-0.176421	-0.0589467	0.1605	-0.0106551	-0.130994	0.352017	-0.0973465	0.0819974	0.0257409	0.0138508	-0.228313	0.0121607
HGSC	MG_20X52	0.101878	0.0331286	-0.275941	0.134971	0.199566	0.0527196	0.223869	0.29921	0.534369	0.214383	-0.0462246	-0.0214569	0.255942	0.430566	0.0482309	0.319252	0.501299	0.216973	0.285793	0.324528	0.219318	0.387188	0.29857	-0.677197	-0.18085	-0.258343	-0.375198	-0.433324	-0.221378	-0.399847	0.306491	-0.367031	-0.807793	-0.665077	-0.811154	-0.621937	-0.720885	0.492599	0.436701	0.454429	0.355563	0.870312	0.0162624	0.385488	0.260577	0.218294	0.43727	0.218133
HGSC	MG_22X54	0.0838885	0.244559	-0.064324	0.0512512	-0.202769	0.216747	0.179309	0.180031	0.62338	0.282765	-0.229141	-0.218136	0.194115	0.507112	-0.0269428	0.17612	0.365001	0.391879	0.491823	0.306226	0.326575	0.679246	0.412468	-0.321733	-0.0961438	-0.19269	-0.212169	-0.579687	-0.228632	-0.389439	-0.11222	-0.102757	-0.576887	-0.0972352	-0.232289	-0.458426	0.0286413	0.358728	0.514732	0.391609	0.144521	0.879458	-0.307605	0.385934	0.594303	0.422244	0.0884407	0.15646
HGSC	MG_23X55	0.0967923	0.137503	-0.275256	0.103267	-0.0576172	-0.00784628	-0.168673	0.0248545	0.149552	0.0616222	-0.161039	-0.134971	-0.00379682	0.0429927	0.0699253	0.0689472	0.0817498	-0.0481697	-0.0512315	0.102405	0.0990548	0.0193762	-0.0574163	0.0326725	0.0705119	0.0529791	-0.0373763	-0.203953	-0.107199	-0.0989051	-0.119078	0.0227147	-0.206309	-0.0799183	-0.107366	-0.0111489	-0.0714936	0.0837706	0.217756	0.0163466	-0.118753	0.394473	0.0457236	0.195418	-0.0465206	0.0333067	-0.252104	-0.0455501
HGSC	MG_24X56	0.079318	0.0772626	-0.243828	0.075767	0.0279899	0.0156782	-0.107352	0.093387	0.103633	0.104033	-0.0757575	-0.122421	0.00424436	0.024095	0.234412	0.00549486	0.098358	-0.0216945	0.0601879	0.14181	0.0652451	0.00776809	0.010184	0.111248	-0.00758457	0.0251923	-0.0982934	-0.0968573	-0.0418704	-0.0416787	-0.0848691	0.0156347	-0.178705	-0.101544	-0.207506	-0.0502514	0.0620446	0.0395727	0.159021	-0.018753	-0.0611258	0.234261	-0.0370762	0.143431	-0.0586281	-0.091062	-0.253875	-0.00434011
HGSC	MG_25X57	0.218777	0.184969	-0.0968978	0.061279	-0.0374532	-0.00161468	-0.186049	0.0932735	0.0608657	0.144674	-0.111203	-0.161909	0.125617	0.0755133	-0.0351424	0.0413802	0.0108846	0.000464585	0.187637	0.217586	0.201801	-0.00670336	0.0788319	-0.00718018	-0.00826138	-0.0627872	0.0522753	-0.0399982	-0.0832172	-0.107994	-0.113176	0.0579432	-0.21692	-0.111355	-0.0839014	-0.0560432	-0.0602524	0.0822151	0.0815479	-0.0228395	-0.074642	0.299073	0.124088	0.203348	0.00696144	-0.0045806	-0.000311912	0.0393289
HGSC	MG_26X58	-0.472736	-0.509813	-0.304438	0.208027	0.179091	-0.402785	0.123522	0.268891	0.694589	-0.0720628	-0.398765	-0.380833	-0.114499	-0.0238302	0.259258	-0.540198	0.0549551	-0.029205	0.75199	0.360248	-0.282539	0.244684	0.235341	0.317419	-0.0629493	-0.210753	-0.34459	0.207706	0.229171	-0.361489	-0.0549758	-0.0574197	-0.281789	0.0340837	-0.167513	0.483618	-0.105841	-0.0869138	-0.186408	0.176455	0.0256238	0.379329	-0.406048	-0.183515	0.390401	0.150225	0.937463	0.530968
HGSC	MG_27X59	0.178254	0.0255132	-0.0767696	0.137421	-0.110763	-0.0829808	-0.00406337	0.0787946	0.359184	-0.0358219	0.0596791	-0.321753	0.047774	0.281063	-0.37305	-0.122791	0.0948044	0.00702199	0.456896	0.24782	-0.0160637	0.23056	0.146234	-0.0502425	-0.173567	0.024374	-0.26439	-0.291718	0.235283	-0.0968651	-0.0500538	0.0713686	-0.290881	-0.141341	-0.181048	-0.172493	-0.11771	0.0852175	-0.151476	-0.128344	-0.122265	0.233531	0.0497931	0.0275032	0.273303	-0.133966	0.513334	0.240431
HGSC	MG_28X60	-0.127198	-0.0246804	-0.024566	-0.0526259	0.00707031	-0.152752	0.0509105	-0.0817298	0.152149	-0.0506353	-0.0390531	-0.124788	-0.0830739	0.0440248	0.138936	-0.0446632	-0.0399688	-0.014826	0.0793684	-0.0191264	-0.0120086	0.0659684	-0.0369031	-0.00955923	-0.0756507	-0.0515584	0.0845079	0.0732761	0.0432002	-0.0556299	-0.0375362	0.00858322	-0.158793	-0.0605242	-0.0849377	-0.0266971	-0.3258	0.0184407	-0.0796657	-0.0159443	-0.0391795	-0.00271067	-0.0260429	-0.0513489	0.0383836	-0.100088	0.0793917	-0.0733911
HGSC	MG_30X62	-0.134232	-0.176827	-0.201708	0.0742753	-0.081163	-0.239444	0.0953467	0.0637182	0.32492	0.0474684	-0.138202	-0.151278	-0.121518	0.00695589	0.0359217	-0.17501	0.0964719	-0.0789331	0.153268	0.18036	-0.0280758	0.239895	0.0782637	-0.0250184	0.00747419	-0.0286653	0.0593115	0.0932088	0.140895	-0.0733222	0.134455	-0.0273725	-0.074968	-0.0836587	-0.125625	-0.134049	-0.52073	0.000207595	-0.184743	0.0818368	-0.0610624	0.127391	-0.0982044	-0.0452853	0.0961642	0.10414	0.19179	0.159265
HGSC	MG_32X64	-0.0410038	-0.0220296	-0.00609254	-0.184271	0.0176794	-0.161541	0.107826	-0.126295	0.123947	0.067838	0.0849571	-0.070068	0.012171	0.0205884	0.130567	0.0343811	-0.0859923	0.00519924	-0.032249	0.0132562	0.0199783	0.019202	-0.00313798	-0.0147591	-0.117883	-0.106265	0.0405897	-0.0062277	0.02758	-0.0132575	-0.0185193	-0.0483447	-0.0240091	0.0637219	-0.0760142	0.0240595	-0.386178	-0.0470706	-0.037263	0.0123126	-0.0323311	0.146686	-0.0830156	0.0666395	0.0142409	-0.0266276	0.0914822	-0.0868628
HGSC	MG_35X67	-0.275799	-0.0929097	0.0112487	-0.118782	-0.0135026	0.0893153	0.0127416	0.078194	0.0860672	0.0315217	0.116675	0.0837737	-0.153422	0.139357	0.202594	-0.101669	0.00323963	-0.00314305	-0.0101433	0.141069	-0.00558763	0.252691	0.187945	0.0385697	0.014468	4.00322e-05	-0.034269	0.0711384	-0.0305508	-0.0433816	0.0654468	0.0589248	-0.104454	0.0444675	-0.1124	-0.023936	-0.306237	-0.0469465	-0.00685311	0.0551025	-0.0656756	0.153648	-0.034453	-0.0766375	0.0165421	-0.154544	0.110688	0.0783133
HGSC	MG_36X68	-0.7311	-0.620465	-0.580894	-0.588782	-0.582467	-0.573235	-0.424247	-0.659806	-0.468837	-0.484773	-0.465749	-0.73789	0.322972	0.427562	0.708741	0.487613	0.267841	0.380979	0.224238	0.357083	0.266549	0.162353	0.00103316	-0.0346916	-0.00597251	-0.0335393	0.0674093	-0.037514	0.0242304	0.0375811	0.493968	0.528621	0.705429	0.598278	0.568998	0.522992	0.655137	0.649409	0.104749	0.0562626	0.0189438	0.12059	-0.16962	-0.0236084	0.127968	0.012383	0.159491	-0.0400372
HGSC	MG_37X69	-0.44099	-0.470158	-0.645236	-0.493513	-0.560047	0.269404	0.460969	0.33681	0.240241	0.440192	0.380809	0.219708	0.358976	0.413778	0.579125	0.376438	0.672174	0.720875	0.594109	0.653805	0.798357	0.171188	0.0107013	-0.453681	-0.523657	-0.70898	-0.243103	-0.371135	-0.527826	-0.473774	0.071912	0.0663432	0.23379	0.0709864	0.0683809	0.131403	0.120972	0.103458	0.252251	0.104375	0.0592078	0.21658	-0.118715	0.00664252	0.021969	-0.0214605	0.0472745	-0.0706638
		Gene level copy-number calls in genomic order for genes on both autosomes and sex chromosomes
[truncated: 82 more columns]
