# Supplementary material for: Development and Application of MiMouse, a Comprehensive Genomic Profiling Panel for Credentialing Mouse Tumor Models
Source: Cancer Res Commun. 2025 Oct 29;5(10):1910–33. doi: 10.1158/2767-9764.CRC-25-0279 (PMC12569591; doi:10.1158/2767-9764.CRC-25-0279)
Supplement: Table S7 — Human prioriztized amino acid positions (oncokb) and mouse analog [file crc-25-0279_table_s7_suppst7.xlsx]

## Sheet: Sheet 1
	Table S7. Human prioriztized amino acid positions (oncokb) and mouse analog
	Human Gene Name	Amino Acid Position	Amino Acid	Mutation Effect	Predicted Consequence	Human Chromsome	Human Start (hg38)	Human End (hg38)	Mouse Chromosome	Mouse Start (mm10)	Mouse End (mm10)	Mouse Ensembl Transcript ID
	ABL1	48	W	Unknown	stop_gained	9	130854126	130854128	2	31778396	31778398	ENSMUST00000075759
	ABL1	75	S	Unknown	missense_variant	9	130854207	130854209	2	31778477	31778479	ENSMUST00000075759
	ABL1	104	T	Unknown	missense_variant	9	130854857	130854859	2	31778977	31778979	ENSMUST00000075759
	ABL1	134	R	Unknown	missense_variant	9	130854947	130854949	2	31779067	31779069	ENSMUST00000075759
	ABL1	293	I	Unknown	missense_variant	9	130872183	130872185	2	31790325	31790327	ENSMUST00000075759
	ABL1	589	R	Unknown	missense_variant	9	130884055	130884057	2	31800292	31800294	ENSMUST00000075759
	ABL1	675	E	Unknown	missense_variant	9	130884313	130884315	2	31800547	31800549	ENSMUST00000075759
	ABL1	1095	R	Unknown	missense_variant	9	130885573	130885575	2	31801789	31801791	ENSMUST00000075759
	ACVR1	159	P	Unknown	missense_variant	2	157778197	157778199	2	58477671	58477673	ENSMUST00000112599
	ACVR1	206	R	Likely Gain-of-function	missense_variant	2	157774113	157774115	2	58474198	58474200	ENSMUST00000112599
	ACVR1	258	R	Unknown	missense_variant	2	157770384	157770386	2	58468530	58468532	ENSMUST00000112599
	ACVR1	290	S	Unknown	missense_variant	2	157766117	157766119	2	58463077	58463079	ENSMUST00000112599
	ACVR1	307	R	Unknown	missense_variant	2	157766066	157766068	2	58463026	58463028	ENSMUST00000112599
	ACVR1	328	G	Likely Gain-of-function	missense_variant	2	157766003	157766005	2	58462963	58462965	ENSMUST00000112599
	ACVR1	356	G	Gain-of-function	missense_variant,splice_region_variant	2	157765919	157765921	2	58462879	58462881	ENSMUST00000112599
	AKT1	4	V	Unknown	missense_variant	14	104792632	104792634	12	112671550	112671552	ENSMUST00000001780
	AKT1	17	E	Gain-of-function	missense_variant,splice_region_variant	14	104780212	104780214	12	112662304	112662306	ENSMUST00000001780
	AKT1	24	P	Unknown	missense_variant	14	104780191	104780193	12	112662283	112662285	ENSMUST00000001780
	AKT1	40	E	Gain-of-function	missense_variant	14	104780143	104780145	12	112662235	112662237	ENSMUST00000001780
	AKT1	52	L	Likely Gain-of-function	missense_variant	14	104780107	104780109	12	112662199	112662201	ENSMUST00000001780
	AKT1	55	F	Likely Gain-of-function	missense_variant	14	104780098	104780100	12	112662190	112662192	ENSMUST00000001780
	AKT1	63	M	Unknown	missense_variant	14	104776757	104776759	12	112659648	112659650	ENSMUST00000001780
	AKT1	67	R	Unknown	missense_variant	14	104776745	104776747	12	112659636	112659638	ENSMUST00000001780
	AKT1	70	P	Unknown	missense_variant	14	104776736	104776738	12	112659627	112659629	ENSMUST00000001780
	AKT1	79	Q	Gain-of-function	missense_variant	14	104776709	104776711	12	112659600	112659602	ENSMUST00000001780
	AKT1	80	W	Likely Gain-of-function	missense_variant	14	104776706	104776708	12	112659597	112659599	ENSMUST00000001780
	AKT1	91	E	Unknown	missense_variant	14	104776673	104776675	12	112659564	112659566	ENSMUST00000001780
	AKT1	93	P	Unknown	missense_variant	14	104776667	104776669	12	112659558	112659560	ENSMUST00000001780
	AKT1	108	D	Unknown	missense_variant	14	104775763	104775765	12	112659240	112659242	ENSMUST00000001780
	AKT1	132	E	Unknown	missense_variant	14	104775691	104775693	12	112659168	112659170	ENSMUST00000001780
	AKT1	133	E	Unknown	missense_variant	14	104775688	104775690	12	112659165	112659167	ENSMUST00000001780
	AKT1	135	E	Unknown	missense_variant	14	104775682	104775684	12	112659159	112659161	ENSMUST00000001780
	AKT1	163	K	Unknown	missense_variant	14	104775154	104775156	12	112658624	112658626	ENSMUST00000001780
	AKT1	174	R	Unknown	missense_variant	14	104775121	104775123	12	112658591	112658593	ENSMUST00000001780
	AKT1	177	A	Unknown	missense_variant	14	104775112	104775114	12	112658582	112658584	ENSMUST00000001780
	AKT1	181	L	Unknown	missense_variant	14	104775100	104775102	12	112658570	112658572	ENSMUST00000001780
	AKT1	188	A	Unknown	missense_variant	14	104775079	104775081	12	112658549	112658551	ENSMUST00000001780
	AKT1	204	N	Unknown	missense_variant	14	104774959	104774961	12	112658419	112658421	ENSMUST00000001780
	AKT1	217	F	Unknown	missense_variant	14	104773963	104773965	12	112657718	112657720	ENSMUST00000001780
	AKT1	222	R	Unknown	missense_variant	14	104773948	104773950	12	112657703	112657705	ENSMUST00000001780
	AKT1	232	G	Unknown	missense_variant	14	104773918	104773920	12	112657673	112657675	ENSMUST00000001780
	AKT1	243	R	Unknown	missense_variant	14	104773554	104773556	12	112657367	112657369	ENSMUST00000001780
	AKT1	250	A	Unknown	missense_variant	14	104773533	104773535	12	112657346	112657348	ENSMUST00000001780
	AKT1	253	Y	Unknown	missense_variant	14	104773524	104773526	12	112657337	112657339	ENSMUST00000001780
	AKT1	291	T	Unknown	missense_variant	14	104773335	104773337	12	112657152	112657154	ENSMUST00000001780
	AKT1	306	M	Unknown	missense_variant	14	104773290	104773292	12	112657107	112657109	ENSMUST00000001780
	AKT1	320	V	Unknown	missense_variant,splice_region_variant	14	104773090	104773092	12	112656989	112656991	ENSMUST00000001780
	AKT1	322	E	Unknown	missense_variant	14	104773084	104773086	12	112656983	112656985	ENSMUST00000001780
	AKT1	323	D	Likely Gain-of-function	missense_variant	14	104773081	104773083	12	112656980	112656982	ENSMUST00000001780
	AKT1	334	G	Unknown	missense_variant	14	104773048	104773050	12	112656947	112656949	ENSMUST00000001780
	AKT1	341	E	Unknown	missense_variant	14	104773027	104773029	12	112656926	112656928	ENSMUST00000001780
	AKT1	354	H	Unknown	missense_variant	14	104772988	104772990	12	112656887	112656889	ENSMUST00000001780
	AKT1	369	P	Unknown	missense_variant	14	104772943	104772945	12	112656842	112656844	ENSMUST00000001780
	AKT1	370	R	Likely Gain-of-function	missense_variant	14	104772940	104772942	12	112656839	112656841	ENSMUST00000001780
	AKT1	381	S	Unknown	missense_variant	14	104772907	104772909	12	112656806	112656808	ENSMUST00000001780
	AKT1	388	P	Unknown	missense_variant	14	104772886	104772888	12	112656785	112656787	ENSMUST00000001780
	AKT1	395	G	Unknown	missense_variant	14	104772440	104772442	12	112656577	112656579	ENSMUST00000001780
	AKT1	399	A	Unknown	missense_variant	14	104772428	104772430	12	112656565	112656567	ENSMUST00000001780
	AKT1	408	F	Unknown	missense_variant	14	104772401	104772403	12	112656538	112656540	ENSMUST00000001780
	AKT1	422	S	Unknown	missense_variant	14	104770842	104770844	12	112655224	112655226	ENSMUST00000001780
	AKT1	447	I	Unknown	missense_variant	14	104770767	104770769	12	112655149	112655151	ENSMUST00000001780
	AKT1	464	E	Unknown	missense_variant	14	104770392	104770394	12	112654749	112654751	ENSMUST00000001780
	AKT1	475	S	Unknown	missense_variant	14	104770359	104770361	12	112654716	112654718	ENSMUST00000001780
	AKT2	13	H	Unknown	missense_variant	19	40265229	40265231	7	27608744	27608746	ENSMUST00000108344
	AKT2	17	E	Gain-of-function	missense_variant,splice_region_variant	19	40257050	40257052	7	27616243	27616245	ENSMUST00000108344
	AKT2	19	I	Unknown	missense_variant	19	40257044	40257046	7	27616249	27616251	ENSMUST00000108344
	AKT2	22	W	Unknown	missense_variant	19	40257035	40257037	7	27616258	27616260	ENSMUST00000108344
	AKT2	45	P	Unknown	missense_variant	19	40256966	40256968	7	27616327	27616329	ENSMUST00000108344
	AKT2	57	V	Unknown	missense_variant	19	40256930	40256932	7	27616363	27616365	ENSMUST00000108344
	AKT2	72	T	Unknown	missense_variant	19	40255229	40255231	7	27618246	27618248	ENSMUST00000108344
	AKT2	85	E	Unknown	missense_variant	19	40255190	40255192	7	27618285	27618287	ENSMUST00000108344
	AKT2	95	E	Unknown	missense_variant,splice_region_variant	19	40255160	40255162	7	27618315	27618317	ENSMUST00000108344
	AKT2	111	K	Unknown	missense_variant	19	40242642	40242644	7	27628880	27628882	ENSMUST00000108344
	AKT2	113	R	Unknown	missense_variant	19	40242636	40242638	7	27628886	27628888	ENSMUST00000108344
	AKT2	115	P	Unknown	missense_variant	19	40242630	40242632	7	27628892	27628894	ENSMUST00000108344
	AKT2	132	T	Unknown	missense_variant	19	40242579	40242581	7	27628943	27628945	ENSMUST00000108344
	AKT2	136	M	Unknown	missense_variant	19	40242567	40242569	7	27628955	27628957	ENSMUST00000108344
	AKT2	137	E	Unknown	stop_gained	19	40242564	40242566	7	27628958	27628960	ENSMUST00000108344
	AKT2	143	A	Unknown	missense_variant	19	40242546	40242548	7	27628976	27628978	ENSMUST00000108344
	AKT2	144	R	Unknown	missense_variant	19	40242543	40242545	7	27628979	27628981	ENSMUST00000108344
	AKT2	147	V	Unknown	missense_variant,splice_region_variant	19	40242534	40242536	7	27628988	27628990	ENSMUST00000108344
	AKT2	176	R	Unknown	missense_variant	19	40241983	40241985	7	27629380	27629382	ENSMUST00000108344
	AKT2	200	E	Unknown	missense_variant	19	40240084	40240086	7	27632442	27632444	ENSMUST00000108344
	AKT2	229	M	Unknown	missense_variant	19	40238926	40238928	7	27633244	27633246	ENSMUST00000108344
	AKT2	253	R	Unknown	missense_variant	19	40238041	40238043	7	27634610	27634612	ENSMUST00000108344
	AKT2	260	V	Unknown	missense_variant	19	40238020	40238022	7	27634631	27634633	ENSMUST00000108344
	AKT2	276	I	Unknown	missense_variant	19	40237972	40237974	7	27634679	27634681	ENSMUST00000108344
	AKT2	277	K	Unknown	missense_variant,splice_region_variant	19	40237969	40237971	7	27634682	27634684	ENSMUST00000108344
	AKT2	289	I	Likely Gain-of-function	missense_variant	19	40236350	40236352	7	27636072	27636074	ENSMUST00000108344
	AKT2	300	G	Unknown	missense_variant	19	40236317	40236319	7	27636105	27636107	ENSMUST00000108344
	AKT2	302	S	Unknown	missense_variant	19	40236311	40236313	7	27636111	27636113	ENSMUST00000108344
	AKT2	318	A	Unknown	missense_variant	19	40236263	40236265	7	27636159	27636161	ENSMUST00000108344
	AKT2	324	D	Inconclusive	missense_variant	19	40236093	40236095	7	27636273	27636275	ENSMUST00000108344
	AKT2	325	N	Unknown	missense_variant	19	40236090	40236092	7	27636276	27636278	ENSMUST00000108344
	AKT2	333	W	Unknown	missense_variant	19	40236066	40236068	7	27636300	27636302	ENSMUST00000108344
	AKT2	334	W	Unknown	missense_variant	19	40236063	40236065	7	27636303	27636305	ENSMUST00000108344
	AKT2	339	V	Unknown	missense_variant	19	40236048	40236050	7	27636318	27636320	ENSMUST00000108344
	AKT2	364	M	Unknown	missense_variant	19	40235973	40235975	7	27636393	27636395	ENSMUST00000108344
	AKT2	368	R	Likely Gain-of-function	missense_variant	19	40235961	40235963	7	27636405	27636407	ENSMUST00000108344
	AKT2	371	R	Unknown	missense_variant	19	40235952	40235954	7	27636414	27636416	ENSMUST00000108344
	AKT2	377	A	Unknown	missense_variant	19	40235934	40235936	7	27636432	27636434	ENSMUST00000108344
	AKT2	379	S	Unknown	missense_variant	19	40235928	40235930	7	27636438	27636440	ENSMUST00000108344
	AKT2	389	P	Unknown	missense_variant	19	40235898	40235900	7	27636468	27636470	ENSMUST00000108344
	AKT2	396	G	Unknown	missense_variant	19	40235338	40235340	7	27636933	27636935	ENSMUST00000108344
	AKT2	398	S	Unknown	missense_variant	19	40235332	40235334	7	27636939	27636941	ENSMUST00000108344
	AKT2	405	E	Unknown	missense_variant	19	40235311	40235313	7	27636960	27636962	ENSMUST00000108344
	AKT2	406	H	Unknown	missense_variant	19	40235308	40235310	7	27636963	27636965	ENSMUST00000108344
	AKT2	419	Q	Unknown	stop_gained	19	40235269	40235271	7	27637002	27637004	ENSMUST00000108344
	AKT2	432	S	Unknown	missense_variant	19	40235115	40235117	7	27637122	27637124	ENSMUST00000108344
	AKT2	449	T	Unknown	missense_variant	19	40235064	40235066	7	27637173	27637175	ENSMUST00000108344
	AKT3	15	R	Unknown	missense_variant,splice_region_variant	1	243843126	243843128	1	177248677	177248679	ENSMUST00000019843
	AKT3	17	E	Gain-of-function	missense_variant,splice_region_variant	1	243695712	243695714	1	177131092	177131094	ENSMUST00000019843
	AKT3	25	R	Unknown	missense_variant	1	243695688	243695690	1	177131068	177131070	ENSMUST00000019843
	AKT3	34	S	Unknown	missense_variant	1	243695661	243695663	1	177131041	177131043	ENSMUST00000019843
	AKT3	37	G	Unknown	missense_variant	1	243695652	243695654	1	177131032	177131034	ENSMUST00000019843
	AKT3	40	E	Unknown	missense_variant	1	243695643	243695645	1	177131023	177131025	ENSMUST00000019843
	AKT3	45	V	Unknown	missense_variant	1	243695628	243695630	1	177131008	177131010	ENSMUST00000019843
	AKT3	50	P	Unknown	missense_variant	1	243695613	243695615	1	177130993	177130995	ENSMUST00000019843
	AKT3	77	L	Unknown	missense_variant	1	243664825	243664827	1	177109680	177109682	ENSMUST00000019843
	AKT3	81	T	Unknown	missense_variant	1	243664813	243664815	1	177109668	177109670	ENSMUST00000019843
	AKT3	86	T	Unknown	missense_variant	1	243664798	243664800	1	177109653	177109655	ENSMUST00000019843
	AKT3	93	E	Unknown	missense_variant	1	243664777	243664779	1	177109632	177109634	ENSMUST00000019843
	AKT3	117	M	Unknown	missense_variant	1	243645971	243645973	1	177103040	177103042	ENSMUST00000019843
	AKT3	126	D	Unknown	missense_variant	1	243645944	243645946	1	177103013	177103015	ENSMUST00000019843
	AKT3	128	I	Unknown	missense_variant	1	243645938	243645940	1	177103007	177103009	ENSMUST00000019843
	AKT3	136	S	Unknown	missense_variant	1	243645914	243645916	1	177102983	177102985	ENSMUST00000019843
	AKT3	143	K	Unknown	missense_variant,splice_region_variant	1	243645893	243645895	1	177102962	177102964	ENSMUST00000019843
	AKT3	151	L	Unknown	missense_variant	1	243637719	243637721	1	177097075	177097077	ENSMUST00000019843
	AKT3	159	F	Unknown	missense_variant	1	243637695	243637697	1	177097051	177097053	ENSMUST00000019843
	AKT3	167	E	Unknown	missense_variant	1	243637671	243637673	1	177097027	177097029	ENSMUST00000019843
	AKT3	176	M	Unknown	missense_variant	1	243637644	243637646	1	177097000	177097002	ENSMUST00000019843
	AKT3	180	K	Unknown	missense_variant	1	243637632	243637634	1	177096988	177096990	ENSMUST00000019843
	AKT3	195	T	Unknown	missense_variant	1	243615138	243615140	1	177080243	177080245	ENSMUST00000019843
	AKT3	196	E	Unknown	missense_variant	1	243615135	243615137	1	177080240	177080242	ENSMUST00000019843
	AKT3	206	P	Unknown	missense_variant	1	243615105	243615107	1	177080210	177080212	ENSMUST00000019843
	AKT3	207	F	Unknown	missense_variant	1	243615102	243615104	1	177080207	177080209	ENSMUST00000019843
	AKT3	210	S	Unknown	missense_variant,splice_region_variant	1	243613737	243613739	1	177078840	177078842	ENSMUST00000019843
	AKT3	211	L	Unknown	missense_variant	1	243613734	243613736	1	177078837	177078839	ENSMUST00000019843
	AKT3	214	S	Unknown	missense_variant	1	243613725	243613727	1	177078828	177078830	ENSMUST00000019843
	AKT3	220	R	Unknown	missense_variant	1	243613707	243613709	1	177078810	177078812	ENSMUST00000019843
	AKT3	230	G	Unknown	missense_variant	1	243613677	243613679	1	177078780	177078782	ENSMUST00000019843
	AKT3	236	H	Unknown	missense_variant	1	243573037	243573039	1	177067322	177067324	ENSMUST00000019843
	AKT3	238	S	Unknown	missense_variant	1	243573031	243573033	1	177067316	177067318	ENSMUST00000019843
	AKT3	240	E	Unknown	missense_variant	1	243573025	243573027	1	177067310	177067312	ENSMUST00000019843
	AKT3	244	S	Unknown	missense_variant	1	243573013	243573015	1	177067298	177067300	ENSMUST00000019843
	AKT3	247	R	Unknown	missense_variant	1	243573004	243573006	1	177067289	177067291	ENSMUST00000019843
	AKT3	249	R	Unknown	missense_variant	1	243572998	243573000	1	177067283	177067285	ENSMUST00000019843
	AKT3	251	Y	Unknown	missense_variant	1	243572992	243572994	1	177067277	177067279	ENSMUST00000019843
	AKT3	257	S	Unknown	missense_variant	1	243572974	243572976	1	177067259	177067261	ENSMUST00000019843
	AKT3	264	S	Unknown	missense_variant	1	243572953	243572955	1	177067238	177067240	ENSMUST00000019843
	AKT3	269	Y	Unknown	missense_variant	1	243572938	243572940	1	177067223	177067225	ENSMUST00000019843
	AKT3	270	R	Unknown	missense_variant	1	243572935	243572937	1	177067220	177067222	ENSMUST00000019843
	AKT3	275	E	Unknown	missense_variant	1	243563843	243563845	1	177059457	177059459	ENSMUST00000019843
	AKT3	282	D	Unknown	missense_variant	1	243563822	243563824	1	177059436	177059438	ENSMUST00000019843
	AKT3	288	T	Unknown	missense_variant	1	243563804	243563806	1	177059418	177059420	ENSMUST00000019843
	AKT3	290	F	Unknown	missense_variant	1	243563798	243563800	1	177059412	177059414	ENSMUST00000019843
	AKT3	295	E	Unknown	missense_variant	1	243563783	243563785	1	177059397	177059399	ENSMUST00000019843
	AKT3	339	M	Unknown	missense_variant	1	243552875	243552877	1	177050184	177050186	ENSMUST00000019843
	AKT3	342	G	Unknown	missense_variant	1	243552866	243552868	1	177050175	177050177	ENSMUST00000019843
	AKT3	346	F	Unknown	missense_variant	1	243552854	243552856	1	177050163	177050165	ENSMUST00000019843
	AKT3	347	Y	Unknown	missense_variant	1	243552851	243552853	1	177050160	177050162	ENSMUST00000019843
	AKT3	352	E	Unknown	missense_variant	1	243552836	243552838	1	177050145	177050147	ENSMUST00000019843
	AKT3	366	P	Unknown	missense_variant	1	243552794	243552796	1	177050103	177050105	ENSMUST00000019843
	AKT3	367	R	Unknown	missense_variant	1	243552791	243552793	1	177050100	177050102	ENSMUST00000019843
	AKT3	384	D	Unknown	missense_variant	1	243552740	243552742	1	177050049	177050051	ENSMUST00000019843
	AKT3	388	R	Unknown	missense_variant,splice_region_variant	1	243552728	243552730	1	177050037	177050039	ENSMUST00000019843
	AKT3	391	G	Unknown	missense_variant	1	243545588	243545590	1	177043853	177043855	ENSMUST00000019843
	AKT3	402	H	Unknown	missense_variant	1	243545555	243545557	1	177043820	177043822	ENSMUST00000019843
	AKT3	404	F	Unknown	missense_variant	1	243545549	243545551	1	177043814	177043816	ENSMUST00000019843
	AKT3	416	K	Unknown	missense_variant	1	243545513	243545515	1	177043778	177043780	ENSMUST00000019843
	AKT3	428	S	Unknown	missense_variant	1	243512394	243512396	1	177031720	177031722	ENSMUST00000019843
	AKT3	452	Y	Unknown	missense_variant,splice_region_variant	1	243512322	243512324	1	177031648	177031650	ENSMUST00000111159
	ALK	291	R	Unknown	missense_variant	2	29694929	29694931	17	72360637	72360639	ENSMUST00000086639
	ALK	395	R	Unknown	missense_variant	2	29383829	29383831	17	72051837	72051839	ENSMUST00000086639
	ALK	401	R	Unknown	stop_gained	2	29383811	29383813	17	72051819	72051821	ENSMUST00000086639
	ALK	1019	V	Unknown	missense_variant	2	29226932	29226934	17	71900670	71900672	ENSMUST00000086639
	ALK	1151	T	Inconclusive	missense_variant,splice_region_variant	2	29222406	29222408	17	71895774	71895776	ENSMUST00000086639
	ALK	1174	F	Gain-of-function	missense_variant	2	29220829	29220831	17	71894199	71894201	ENSMUST00000086639
	ALK	1200	A	Likely Neutral	missense_variant	2	29220751	29220753	17	71894121	71894123	ENSMUST00000086639
	ALK	1206	S	Inconclusive	missense_variant	2	29220733	29220735	17	71894103	71894105	ENSMUST00000086639
	ALK	1242	E	Unknown	missense_variant	2	29214001	29214003	17	71890982	71890984	ENSMUST00000086639
	ALK	1245	F	Gain-of-function	missense_variant	2	29213992	29213994	17	71890973	71890975	ENSMUST00000086639
	ALK	1275	R	Gain-of-function	missense_variant	2	29209797	29209799	17	71885366	71885368	ENSMUST00000086639
	ALOX12B	13	D	Unknown	missense_variant	17	8087404	8087406	11	69157283	69157285	ENSMUST00000036424
	ALOX12B	109	E	Unknown	missense_variant	17	8086041	8086043	11	69158451	69158453	ENSMUST00000036424
	ALOX12B	386	R	Unknown	missense_variant	17	8077107	8077109	11	69165935	69165937	ENSMUST00000036424
	ALOX12B	449	G	Unknown	missense_variant	17	8076672	8076674	11	69166299	69166301	ENSMUST00000036424
	ALOX12B	450	G	Unknown	missense_variant	17	8076669	8076671	11	69166302	69166304	ENSMUST00000036424
	ALOX12B	469	R	Unknown	missense_variant	17	8076300	8076302	11	69166816	69166818	ENSMUST00000036424
	ALOX12B	472	S	Unknown	missense_variant	17	8076291	8076293	11	69166825	69166827	ENSMUST00000036424
	ALOX12B	500	D	Unknown	missense_variant	17	8076207	8076209	11	69166909	69166911	ENSMUST00000036424
	ALOX12B	539	E	Unknown	missense_variant	17	8075632	8075634	11	69167438	69167440	ENSMUST00000036424
	ALOX12B	548	R	Unknown	missense_variant	17	8075605	8075607	11	69167465	69167467	ENSMUST00000036424
	APC	1315	S	Likely Loss-of-function	stop_gained	5	112839537	112839539	18	34313989	34313991	ENSMUST00000079362
	APC	1328	Q	Likely Loss-of-function	stop_gained	5	112839576	112839578	18	34314028	34314030	ENSMUST00000079362
	APC	1454	K	Unknown	missense_variant	5	112839954	112839956	18	34314409	34314411	ENSMUST00000079362
	APC	1521	E	Likely Loss-of-function	stop_gained	5	112840155	112840157	18	34314610	34314612	ENSMUST00000079362
	AR	107	Y	Unknown	stop_gained	X	67545465	67545467	X	98150037	98150039	ENSMUST00000052837
	AR	170	T	Unknown	missense_variant	X	67545654	67545656	X	98150226	98150228	ENSMUST00000052837
	AR	238	E	Unknown	missense_variant	X	67545858	67545860	X	98150472	98150474	ENSMUST00000052837
	AR	373	G	Unknown	missense_variant	X	67546263	67546265	X	98150877	98150879	ENSMUST00000052837
	AR	480	P	Unknown	missense_variant	X	67546584	67546586	X	98151156	98151158	ENSMUST00000052837
	AR	488	Q	Unknown	stop_gained	X	67546608	67546610	X	98151180	98151182	ENSMUST00000052837
	AR	555	P	Unknown	missense_variant	X	67643302	67643304	X	98251732	98251734	ENSMUST00000052837
	AR	633	K	Unknown	missense_variant	X	67711413	67711415	X	98305248	98305250	ENSMUST00000052837
	AR	702	L	Likely Gain-of-function	missense_variant	X	67711620	67711622	X	98305455	98305457	ENSMUST00000052837
	AR	742	W	Likely Gain-of-function	missense_variant	X	67717528	67717530	X	98311028	98311030	ENSMUST00000052837
	AR	750	M	Unknown	missense_variant	X	67717552	67717554	X	98311052	98311054	ENSMUST00000052837
	AR	757	N	Unknown	missense_variant	X	67717573	67717575	X	98311073	98311075	ENSMUST00000052837
	AR	814	F	Unknown	missense_variant	X	67721954	67721956	X	98314997	98314999	ENSMUST00000052837
	AR	841	R	Unknown	missense_variant	X	67722898	67722900	X	98315923	98315925	ENSMUST00000052837
	AR	875	H	Gain-of-function	missense_variant	X	67723701	67723703	X	98316740	98316742	ENSMUST00000052837
	AR	877	F	Likely Gain-of-function	missense_variant	X	67723707	67723709	X	98316746	98316748	ENSMUST00000052837
	AR	878	T	Gain-of-function	missense_variant	X	67723710	67723712	X	98316749	98316751	ENSMUST00000052837
	AR	908	L	Unknown	missense_variant	X	67723800	67723802	X	98316839	98316841	ENSMUST00000052837
	ARAF	214	S	Likely Gain-of-function	missense_variant	X	47566721	47566723	X	20853400	20853402	ENSMUST00000136451
	ARAF	216	P	Likely Gain-of-function	missense_variant	X	47566727	47566729	X	20853406	20853408	ENSMUST00000136451
	ARAF	462	P	Inconclusive	missense_variant	X	47569622	47569624	X	20858477	20858479	ENSMUST00000001155
	ARID1A	1142	Q	Likely Loss-of-function	stop_gained	1	26772517	26772519	4	133687651	133687653	ENSMUST00000145664
	ARID1A	2087	G	Unknown	missense_variant	1	26780157	26780159	4	133680928	133680930	ENSMUST00000145664
	ARID1A	2158	R	Unknown	missense_variant	1	26780370	26780372	4	133680715	133680717	ENSMUST00000145664
	ARID2	297	S	Unknown	missense_variant	12	45836857	45836859	15	96361849	96361851	ENSMUST00000096250
	ARID2	314	R	Unknown	missense_variant	12	45836908	45836910	15	96361900	96361902	ENSMUST00000096250
	ARID2	426	T	Unknown	missense_variant	12	45837653	45837655	15	96362647	96362649	ENSMUST00000096250
	ARID2	1313	Q	Likely Loss-of-function	stop_gained	12	45852060	45852062	15	96371926	96371928	ENSMUST00000096250
	ASXL2	330	E	Unknown	missense_variant	2	25756064	25756066	12	3489685	3489687	ENSMUST00000092003
	ASXL2	357	R	Likely Loss-of-function	stop_gained	2	25753605	25753607	12	3493766	3493768	ENSMUST00000092003
	ATM	23	R	Unknown	missense_variant	11	108227661	108227663	9	53533898	53533900	ENSMUST00000232179
	ATM	211	D	Unknown	missense_variant	11	108244087	108244089	9	53524376	53524378	ENSMUST00000118282
	ATM	220	A	Likely Neutral	missense_variant	11	108244114	108244116	9	53524349	53524351	ENSMUST00000118282
	ATM	292	P	Likely Loss-of-function	missense_variant	11	108244999	108245001	9	53522073	53522075	ENSMUST00000118282
	ATM	301	G	Unknown	missense_variant,splice_region_variant	11	108245026	108245028	9	53522046	53522048	ENSMUST00000118282
	ATM	337	R	Likely Loss-of-function	missense_variant	11	108247071	108247073	9	53520046	53520048	ENSMUST00000118282
	ATM	353	C	Unknown	missense_variant	11	108247119	108247121	9	53519998	53520000	ENSMUST00000118282
	ATM	806	L	Unknown	missense_variant	11	108259025	108259027	9	53506591	53506593	ENSMUST00000118282
	ATM	924	R	Unknown	missense_variant	11	108268541	108268543	9	53503011	53503013	ENSMUST00000118282
	ATM	1045	C	Unknown	missense_variant	11	108272587	108272589	9	53499140	53499142	ENSMUST00000118282
	ATM	1312	R	Unknown	missense_variant	11	108284414	108284416	9	53493095	53493097	ENSMUST00000118282
	ATM	1378	P	Unknown	missense_variant	11	108288999	108289001	9	53491016	53491018	ENSMUST00000118282
	ATM	1420	L	Likely Neutral	missense_variant	11	108289623	108289625	9	53490287	53490289	ENSMUST00000118282
	ATM	1466	R	Unknown	missense_variant	11	108289761	108289763	9	53490149	53490151	ENSMUST00000118282
	ATM	1575	R	Likely Neutral	missense_variant	11	108293424	108293426	9	53487957	53487959	ENSMUST00000118282
	ATM	1682	D	Likely Loss-of-function	missense_variant	11	108299752	108299754	9	53484204	53484206	ENSMUST00000118282
	ATM	1853	D	Inconclusive	missense_variant	11	108304735	108304737	9	53479696	53479698	ENSMUST00000118282
	ATM	2019	Y	Likely Loss-of-function	missense_variant	11	108315871	108315873	9	53465264	53465266	ENSMUST00000118282
	ATM	2039	E	Likely Loss-of-function	missense_variant	11	108316030	108316032	9	53465113	53465115	ENSMUST00000118282
	ATM	2045	A	Unknown	missense_variant	11	108316048	108316050	9	53465095	53465097	ENSMUST00000118282
	ATM	2150	A	Unknown	missense_variant	11	108320054	108320056	9	53462483	53462485	ENSMUST00000118282
	ATM	2164	E	Unknown	missense_variant	11	108321338	108321340	9	53460971	53460973	ENSMUST00000118282
	ATM	2394	S	Loss-of-function	missense_variant	11	108329111	108329113	9	53456619	53456621	ENSMUST00000118282
	ATM	2442	Q	Unknown	missense_variant	11	108330230	108330232	9	53455957	53455959	ENSMUST00000118282
	ATM	2443	R	Unknown	missense_variant	11	108330233	108330235	9	53455954	53455956	ENSMUST00000118282
	ATM	2444	E	Unknown	missense_variant	11	108330236	108330238	9	53455951	53455953	ENSMUST00000118282
	ATM	2448	D	Unknown	missense_variant	11	108330248	108330250	9	53455939	53455941	ENSMUST00000118282
	ATM	2488	C	Likely Loss-of-function	missense_variant	11	108330368	108330370	9	53455819	53455821	ENSMUST00000118282
	ATM	2489	S	Unknown	missense_variant	11	108330371	108330373	9	53455816	53455818	ENSMUST00000118282
	ATM	2691	R	Likely Loss-of-function	missense_variant	11	108335029	108335031	9	53451627	53451629	ENSMUST00000118282
	ATM	2695	G	Unknown	missense_variant	11	108335041	108335043	9	53451615	53451617	ENSMUST00000118282
	ATM	2699	P	Likely Loss-of-function	missense_variant	11	108335053	108335055	9	53451603	53451605	ENSMUST00000118282
	ATM	2708	D	Likely Loss-of-function	missense_variant	11	108335080	108335082	9	53451576	53451578	ENSMUST00000118282
	ATM	2715	L	Unknown	missense_variant	11	108335101	108335103	9	53451555	53451557	ENSMUST00000118282
	ATM	2725	D	Unknown	missense_variant	11	108335866	108335868	9	53450611	53450613	ENSMUST00000118282
	ATM	2827	F	Likely Loss-of-function	missense_variant	11	108345803	108345805	9	53445448	53445450	ENSMUST00000118282
	ATM	2832	R	Likely Loss-of-function	missense_variant	11	108345818	108345820	9	53445433	53445435	ENSMUST00000118282
	ATM	2835	C	Unknown	missense_variant	11	108345827	108345829	9	53445424	53445426	ENSMUST00000118282
	ATM	2839	F	Unknown	missense_variant	11	108345839	108345841	9	53445412	53445414	ENSMUST00000118282
	ATM	2875	N	Likely Loss-of-function	missense_variant	11	108347317	108347319	9	53444038	53444040	ENSMUST00000118282
	ATM	2888	I	Unknown	missense_variant	11	108347356	108347358	9	53443999	53444001	ENSMUST00000118282
	ATM	2890	L	Likely Loss-of-function	missense_variant,splice_region_variant	11	108347362	108347364	9	53443993	53443995	ENSMUST00000118282
	ATM	2921	T	Unknown	missense_variant	11	108353855	108353857	9	53442430	53442432	ENSMUST00000118282
	ATM	3008	R	Likely Loss-of-function	missense_variant	11	108365359	108365361	9	53439893	53439895	ENSMUST00000118282
	ATRX	246	R	Unknown	missense_variant	X	77684518	77684520	X	105877498	105877500	ENSMUST00000113573
	ATRX	410	E	Unknown	missense_variant	X	77684026	77684028	X	105877000	105877002	ENSMUST00000113573
	ATRX	413	L	Unknown	missense_variant	X	77589910	77589912	X	105823785	105823787	ENSMUST00000113573
	ATRX	1803	R	Unknown	missense_variant	X	77618845	77618847	X	105838278	105838280	ENSMUST00000113573
	AURKA	279	V	Unknown	missense_variant	20	56373425	56373427	2	172359772	172359774	ENSMUST00000109140
	AURKA	343	R	Unknown	missense_variant,splice_region_variant	20	56370485	56370487	2	172357081	172357083	ENSMUST00000109140
	AURKB	248	R	Unknown	missense_variant	17	8205333	8205335	11	69050357	69050359	ENSMUST00000108666
	AURKB	284	R	Unknown	missense_variant	17	8205225	8205227	11	69050465	69050467	ENSMUST00000108666
	B2M	12	L	Unknown	missense_variant	15	44711580	44711582	2	122147771	122147773	ENSMUST00000102476
	BAP1	72	I	Unknown	missense_variant	3	52408513	52408515	14	31253019	31253021	ENSMUST00000022458
	BAP1	91	C	Likely Loss-of-function	missense_variant	3	52408060	52408062	14	31253471	31253473	ENSMUST00000022458
	BAP1	125	E	Unknown	missense_variant,splice_region_variant	3	52407958	52407960	14	31253573	31253575	ENSMUST00000022458
	BAP1	141	H	Unknown	missense_variant	3	52407413	52407415	14	31254078	31254080	ENSMUST00000022458
	BAP1	146	R	Inconclusive	missense_variant,splice_region_variant	3	52407398	52407400	14	31254093	31254095	ENSMUST00000022458
	BAP1	169	H	Unknown	missense_variant	3	52407247	52407249	14	31254234	31254236	ENSMUST00000022458
	BAP1	170	F	Likely Loss-of-function	missense_variant	3	52407244	52407246	14	31254237	31254239	ENSMUST00000022458
	BAP1	173	Y	Unknown	missense_variant	3	52407235	52407237	14	31254246	31254248	ENSMUST00000022458
	BAP1	196	W	Likely Loss-of-function	stop_gained	3	52406900	52406902	14	31254566	31254568	ENSMUST00000022458
	BAP1	225	D	Unknown	missense_variant	3	52406361	52406363	14	31255099	31255101	ENSMUST00000022458
	BAP1	227	R	Unknown	missense_variant	3	52406355	52406357	14	31255105	31255107	ENSMUST00000022458
	BAP1	293	P	Unknown	missense_variant	3	52405817	52405819	14	31255606	31255608	ENSMUST00000022458
	BAP1	498	E	Unknown	missense_variant	3	52403651	52403653	14	31257530	31257532	ENSMUST00000022458
	BAP1	631	E	Unknown	missense_variant,splice_region_variant	3	52402869	52402871	14	31258284	31258286	ENSMUST00000022458
	BARD1	570	L	Unknown	missense_variant	2	214745822	214745824	1	71047740	71047742	ENSMUST00000027393
	BCL2	2	A	Unknown	missense_variant	18	63318661	63318663	1	106712875	106712877	ENSMUST00000112751
	BCL2	4	A	Unknown	missense_variant	18	63318655	63318657	1	106712869	106712871	ENSMUST00000112751
	BCL2	7	T	Unknown	missense_variant	18	63318646	63318648	1	106712860	106712862	ENSMUST00000112751
	BCL2	13	E	Unknown	missense_variant	18	63318628	63318630	1	106712842	106712844	ENSMUST00000112751
	BCL2	16	M	Unknown	missense_variant	18	63318619	63318621	1	106712833	106712835	ENSMUST00000112751
	BCL2	17	K	Unknown	missense_variant	18	63318616	63318618	1	106712830	106712832	ENSMUST00000112751
	BCL2	31	D	Unknown	missense_variant	18	63318574	63318576	1	106712788	106712790	ENSMUST00000112751
	BCL2	33	G	Gain-of-function	missense_variant	18	63318568	63318570	1	106712782	106712784	ENSMUST00000112751
	BCL2	47	G	Unknown	missense_variant	18	63318526	63318528	1	106712740	106712742	ENSMUST00000112751
	BCL2	48	I	Unknown	missense_variant	18	63318523	63318525	1	106712737	106712739	ENSMUST00000112751
	BCL2	87	S	Unknown	missense_variant	18	63318406	63318408	1	106712629	106712631	ENSMUST00000112751
	BCL2	104	F	Unknown	missense_variant	18	63318355	63318357	1	106712578	106712580	ENSMUST00000112751
	BCL2	128	G	Unknown	missense_variant	18	63318283	63318285	1	106712506	106712508	ENSMUST00000112751
	BCL2	131	A	Unknown	missense_variant	18	63318274	63318276	1	106712497	106712499	ENSMUST00000112751
	BCL2L11	153	R	Unknown	missense_variant	2	111150106	111150108	2	128147153	128147155	ENSMUST00000110341
	BCL2L11	156	G	Unknown	missense_variant	2	111150115	111150117	2	128147162	128147164	ENSMUST00000110341
	BCL6	473	P	Unknown	missense_variant	3	187728481	187728483	16	23971536	23971538	ENSMUST00000023151
	BCL6	594	R	Unknown	missense_variant	3	187725556	187725558	16	23968364	23968366	ENSMUST00000023151
	BCL6	618	R	Unknown	missense_variant	3	187725064	187725066	16	23968183	23968185	ENSMUST00000023151
	BCOR	116	S	Unknown	missense_variant	X	40074998	40075000	X	12059008	12059010	ENSMUST00000115513
	BCOR	526	S	Unknown	missense_variant	X	40073768	40073770	X	12057778	12057780	ENSMUST00000115513
	BCOR	1459	N	Unknown	missense_variant	X	40062190	40062192	X	12046907	12046909	ENSMUST00000115513
	BMPR1A	486	R	Unknown	missense_variant	10	86923489	86923491	14	34414775	34414777	ENSMUST00000049005
	BRAF	25	P	Unknown	missense_variant	7	140924629	140924631	6	39725164	39725166	ENSMUST00000002487
	BRAF	27	A	Unknown	missense_variant	7	140924623	140924625	6	39725158	39725160	ENSMUST00000002487
	BRAF	40	D	Unknown	missense_variant	7	140924584	140924586	6	39725125	39725127	ENSMUST00000002487
	BRAF	45	E	Unknown	missense_variant	7	140924569	140924571	6	39725110	39725112	ENSMUST00000002487
	BRAF	65	L	Unknown	missense_variant	7	140850156	140850158	6	39688289	39688291	ENSMUST00000002487
	BRAF	109	F	Unknown	missense_variant	7	140834786	140834788	6	39677555	39677557	ENSMUST00000101497
	BRAF	116	S	Unknown	missense_variant	7	140834765	140834767	6	39677534	39677536	ENSMUST00000101497
	BRAF	117	M	Unknown	missense_variant	7	140834762	140834764	6	39677531	39677533	ENSMUST00000101497
	BRAF	121	T	Unknown	missense_variant	7	140834750	140834752	6	39677519	39677521	ENSMUST00000101497
	BRAF	122	S	Unknown	missense_variant	7	140834747	140834749	6	39677516	39677518	ENSMUST00000101497
	BRAF	125	S	Unknown	missense_variant	7	140834738	140834740	6	39677507	39677509	ENSMUST00000101497
	BRAF	134	S	Unknown	missense_variant	7	140834711	140834713	6	39677480	39677482	ENSMUST00000101497
	BRAF	136	S	Unknown	missense_variant	7	140834705	140834707	6	39677474	39677476	ENSMUST00000101497
	BRAF	151	S	Likely Gain-of-function	missense_variant	7	140834660	140834662	6	39677429	39677431	ENSMUST00000002487
	BRAF	162	P	Unknown	missense_variant	7	140834627	140834629	6	39677396	39677398	ENSMUST00000002487
	BRAF	168	V	Unknown	missense_variant,splice_region_variant	7	140834609	140834611	6	39677378	39677380	ENSMUST00000002487
	BRAF	183	K	Unknown	stop_gained	7	140808951	140808953	6	39666305	39666307	ENSMUST00000002487
	BRAF	189	G	Unknown	missense_variant	7	140808933	140808935	6	39666287	39666289	ENSMUST00000002487
	BRAF	201	Q	Inconclusive	missense_variant	7	140808897	140808899	6	39666251	39666253	ENSMUST00000002487
	BRAF	205	K	Unknown	missense_variant	7	140808056	140808058	6	39665100	39665102	ENSMUST00000002487
	BRAF	233	T	Unknown	missense_variant	7	140807972	140807974	6	39665016	39665018	ENSMUST00000002487
	BRAF	236	N	Unknown	missense_variant	7	140807963	140807965	6	39665007	39665009	ENSMUST00000002487
	BRAF	239	R	Unknown	missense_variant	7	140801555	140801557	6	39662147	39662149	ENSMUST00000002487
	BRAF	241	T	Likely Gain-of-function	missense_variant	7	140801549	140801551	6	39662141	39662143	ENSMUST00000002487
	BRAF	247	F	Likely Gain-of-function	missense_variant	7	140801531	140801533	6	39662123	39662125	ENSMUST00000002487
	BRAF	252	R	Unknown	missense_variant	7	140801516	140801518	6	39662108	39662110	ENSMUST00000002487
	BRAF	257	Q	Likely Gain-of-function	missense_variant	7	140801501	140801503	6	39662093	39662095	ENSMUST00000002487
	BRAF	271	R	Unknown	missense_variant	7	140801459	140801461	6	39662051	39662053	ENSMUST00000002487
	BRAF	294	F	Unknown	missense_variant	7	140800460	140800462	6	39660968	39660970	ENSMUST00000002487
	BRAF	302	Q	Unknown	missense_variant	7	140800436	140800438	6	39660944	39660946	ENSMUST00000002487
	BRAF	310	T	Unknown	missense_variant	7	140800412	140800414	6	39660920	39660922	ENSMUST00000002487
	BRAF	312	L	Unknown	missense_variant	7	140753295	140753297	6	39627742	39627744	ENSMUST00000002487
	BRAF	321	P	Unknown	missense_variant	7	140749412	140749414	6	39623704	39623706	ENSMUST00000002487
	BRAF	331	L	Unknown	missense_variant	7	140794455	140794457	6	39651752	39651754	ENSMUST00000002487
	BRAF	332	T	Unknown	missense_variant	7	140794452	140794454	6	39651749	39651751	ENSMUST00000002487
	BRAF	341	P	Unknown	missense_variant	7	140794425	140794427	6	39651722	39651724	ENSMUST00000002487
	BRAF	343	P	Unknown	missense_variant	7	140794419	140794421	6	39651716	39651718	ENSMUST00000002487
	BRAF	345	P	Unknown	missense_variant	7	140794413	140794415	6	39651710	39651712	ENSMUST00000002487
	BRAF	352	D	Unknown	missense_variant	7	140794392	140794394	6	39651689	39651691	ENSMUST00000002487
	BRAF	354	R	Unknown	missense_variant	7	140794386	140794388	6	39651683	39651685	ENSMUST00000002487
	BRAF	356	Q	Unknown	missense_variant	7	140794380	140794382	6	39651677	39651679	ENSMUST00000002487
	BRAF	360	R	Unknown	missense_variant	7	140794368	140794370	6	39651665	39651667	ENSMUST00000002487
	BRAF	362	R	Unknown	missense_variant	7	140794362	140794364	6	39651659	39651661	ENSMUST00000002487
	BRAF	363	S	Unknown	missense_variant	7	140794359	140794361	6	39651656	39651658	ENSMUST00000002487
	BRAF	367	P	Likely Gain-of-function	missense_variant	7	140794347	140794349	6	39651644	39651646	ENSMUST00000002487
	BRAF	382	L	Unknown	missense_variant	7	140787579	140787581	6	39648481	39648483	ENSMUST00000101497
	BRAF	385	D	Unknown	missense_variant	7	140787570	140787572	6	39648472	39648474	ENSMUST00000101497
	BRAF	389	R	Unknown	missense_variant	7	140787558	140787560	6	39648460	39648462	ENSMUST00000101497
	BRAF	403	P	Unknown	missense_variant	7	140783126	140783128	6	39644349	39644351	ENSMUST00000002487
	BRAF	412	N	Unknown	missense_variant	7	140783099	140783101	6	39644322	39644324	ENSMUST00000002487
	BRAF	422	P	Unknown	missense_variant	7	140783069	140783071	6	39644292	39644294	ENSMUST00000002487
	BRAF	428	S	Unknown	missense_variant	7	140783051	140783053	6	39644274	39644276	ENSMUST00000002487
	BRAF	459	V	Gain-of-function	missense_variant	7	140781631	140781633	6	39643155	39643157	ENSMUST00000002487
	BRAF	464	G	Gain-of-function	missense_variant	7	140781616	140781618	6	39643140	39643142	ENSMUST00000002487
	BRAF	466	G	Gain-of-function	missense_variant	7	140781610	140781612	6	39643134	39643136	ENSMUST00000002487
	BRAF	467	S	Gain-of-function	missense_variant	7	140781607	140781609	6	39643131	39643133	ENSMUST00000002487
	BRAF	469	G	Gain-of-function	missense_variant	7	140781601	140781603	6	39643125	39643127	ENSMUST00000002487
	BRAF	476	W	Unknown	stop_gained	7	140781580	140781582	6	39643104	39643106	ENSMUST00000002487
	BRAF	483	K	Likely Gain-of-function	missense_variant	7	140778059	140778061	6	39640519	39640521	ENSMUST00000002487
	BRAF	485	L	Likely Gain-of-function	missense_variant	7	140778053	140778055	6	39640513	39640515	ENSMUST00000002487
	BRAF	492	P	Unknown	missense_variant	7	140778032	140778034	6	39640492	39640494	ENSMUST00000002487
	BRAF	499	K	Gain-of-function	missense_variant	7	140778011	140778013	6	39640471	39640473	ENSMUST00000002487
	BRAF	501	E	Inconclusive	missense_variant	7	140778005	140778007	6	39640465	39640467	ENSMUST00000002487
	BRAF	505	L	Gain-of-function	missense_variant	7	140777993	140777995	6	39640453	39640455	ENSMUST00000002487
	BRAF	509	R	Likely Loss-of-function	missense_variant	7	140777079	140777081	6	39639757	39639759	ENSMUST00000002487
	BRAF	518	G	Unknown	missense_variant	7	140777052	140777054	6	39639730	39639732	ENSMUST00000002487
	BRAF	525	L	Unknown	missense_variant	7	140777031	140777033	6	39639709	39639711	ENSMUST00000002487
	BRAF	531	W	Unknown	missense_variant	7	140777013	140777015	6	39639691	39639693	ENSMUST00000002487
	BRAF	539	H	Unknown	missense_variant	7	140776989	140776991	6	39639667	39639669	ENSMUST00000002487
	BRAF	549	E	Unknown	missense_variant	7	140776959	140776961	6	39639637	39639639	ENSMUST00000002487
	BRAF	553	L	Unknown	missense_variant	7	140776947	140776949	6	39639625	39639627	ENSMUST00000002487
	BRAF	554	I	Unknown	missense_variant	7	140776944	140776946	6	39639622	39639624	ENSMUST00000002487
	BRAF	558	R	Unknown	missense_variant	7	140776932	140776934	6	39639610	39639612	ENSMUST00000002487
	BRAF	572	I	Unknown	missense_variant	7	140754212	140754214	6	39628634	39628636	ENSMUST00000002487
	BRAF	574	H	Likely Gain-of-function	missense_variant	7	140754206	140754208	6	39628628	39628630	ENSMUST00000002487
	BRAF	577	L	Unknown	missense_variant	7	140754197	140754199	6	39628619	39628621	ENSMUST00000002487
	BRAF	581	N	Gain-of-function	missense_variant,splice_region_variant	7	140754185	140754187	6	39628607	39628609	ENSMUST00000002487
	BRAF	583	F	Unknown	missense_variant	7	140753386	140753388	6	39627833	39627835	ENSMUST00000002487
	BRAF	584	L	Inconclusive	missense_variant	7	140753383	140753385	6	39627830	39627832	ENSMUST00000002487
	BRAF	586	E	Gain-of-function	missense_variant	7	140753377	140753379	6	39627824	39627826	ENSMUST00000002487
	BRAF	594	D	Gain-of-function	missense_variant	7	140753353	140753355	6	39627800	39627802	ENSMUST00000002487
	BRAF	595	F	Likely Gain-of-function	missense_variant	7	140753350	140753352	6	39627797	39627799	ENSMUST00000002487
	BRAF	596	G	Gain-of-function	missense_variant	7	140753347	140753349	6	39627794	39627796	ENSMUST00000002487
	BRAF	597	L	Gain-of-function	missense_variant	7	140753344	140753346	6	39627791	39627793	ENSMUST00000002487
	BRAF	599	T	Gain-of-function	missense_variant	7	140753338	140753340	6	39627785	39627787	ENSMUST00000002487
	BRAF	600	V	Gain-of-function	missense_variant	7	140753335	140753337	6	39627782	39627784	ENSMUST00000002487
	BRAF	601	K	Gain-of-function	missense_variant	7	140753332	140753334	6	39627779	39627781	ENSMUST00000002487
	BRAF	602	S	Likely Gain-of-function	missense_variant	7	140753329	140753331	6	39627776	39627778	ENSMUST00000002487
	BRAF	603	R	Unknown	missense_variant	7	140753326	140753328	6	39627773	39627775	ENSMUST00000002487
	BRAF	604	W	Unknown	missense_variant	7	140753323	140753325	6	39627770	39627772	ENSMUST00000002487
	BRAF	606	G	Unknown	missense_variant	7	140753317	140753319	6	39627764	39627766	ENSMUST00000002487
	BRAF	612	Q	Unknown	missense_variant	7	140753299	140753301	6	39627746	39627748	ENSMUST00000002487
	BRAF	614	S	Unknown	missense_variant	7	140753293	140753295	6	39627740	39627742	ENSMUST00000002487
	BRAF	620	M	Unknown	missense_variant,splice_region_variant	7	140753275	140753277	6	39627722	39627724	ENSMUST00000002487
	BRAF	633	Y	Unknown	missense_variant	7	140749380	140749382	6	39623672	39623674	ENSMUST00000002487
	BRAF	671	R	Likely Gain-of-function	missense_variant	7	140739926	140739928	6	39615775	39615777	ENSMUST00000002487
	BRAF	674	L	Unknown	missense_variant	7	140739917	140739919	6	39615766	39615768	ENSMUST00000002487
	BRAF	682	R	Unknown	missense_variant	7	140739893	140739895	6	39615742	39615744	ENSMUST00000002487
	BRAF	708	P	Unknown	missense_variant	7	140739815	140739817	6	39615664	39615666	ENSMUST00000002487
	BRAF	715	E	Unknown	missense_variant	7	140734753	140734755	6	39614268	39614270	ENSMUST00000002487
	BRAF	725	H	Unknown	missense_variant	7	140734723	140734725	6	39614238	39614240	ENSMUST00000002487
	BRAF	727	S	Unknown	missense_variant	7	140734717	140734719	6	39614232	39614234	ENSMUST00000002487
	BRCA1	40	D	Unknown	missense_variant	17	43115740	43115742	11	101539995	101539997	ENSMUST00000017290
	BRCA1	62	P	Unknown	missense_variant	17	43106482	43106484	11	101535554	101535556	ENSMUST00000017290
	BRCA1	77	T	Inconclusive	missense_variant	17	43104938	43104940	11	101534009	101534011	ENSMUST00000017290
	BRCA1	81	Q	Unknown	missense_variant	17	43104926	43104928	11	101533997	101533999	ENSMUST00000017290
	BRCA1	111	E	Unknown	missense_variant	17	43091492	43091494	11	101523385	101523387	ENSMUST00000017290
	BRCA1	179	Y	Inconclusive	missense_variant	17	43099785	43099787	11	101531002	101531004	ENSMUST00000017290
	BRCA1	182	L	Unknown	missense_variant,splice_region_variant	17	43099776	43099778	11	101530993	101530995	ENSMUST00000017290
	BRCA1	200	G	Unknown	missense_variant	17	43063899	43063901	11	101502506	101502508	ENSMUST00000017290
	BRCA1	202	Q	Unknown	missense_variant	17	43095910	43095912	11	101528065	101528067	ENSMUST00000017290
	BRCA1	224	A	Unknown	missense_variant,splice_region_variant	17	43095844	43095846	11	101527999	101528001	ENSMUST00000017290
	BRCA1	242	S	Unknown	missense_variant	17	43094664	43094666	11	101526449	101526451	ENSMUST00000017290
	BRCA1	250	E	Unknown	missense_variant	17	43094378	43094380	11	101526163	101526165	ENSMUST00000017290
	BRCA1	265	S	Unknown	missense_variant	17	43094736	43094738	11	101526521	101526523	ENSMUST00000017290
	BRCA1	267	S	Unknown	missense_variant	17	43094607	43094609	11	101526392	101526394	ENSMUST00000017290
	BRCA1	269	L	Unknown	missense_variant	17	43082519	43082521	11	101517386	101517388	ENSMUST00000017290
	BRCA1	283	L	Unknown	missense_variant	17	43094682	43094684	11	101526467	101526469	ENSMUST00000017290
	BRCA1	296	R	Unknown	missense_variant	17	43094643	43094645	11	101526428	101526430	ENSMUST00000017290
	BRCA1	334	P	Unknown	missense_variant	17	43094529	43094531	11	101526314	101526316	ENSMUST00000017290
	BRCA1	370	V	Unknown	missense_variant	17	43094421	43094423	11	101526206	101526208	ENSMUST00000017290
	BRCA1	373	I	Unknown	missense_variant	17	43094412	43094414	11	101526197	101526199	ENSMUST00000017290
	BRCA1	380	Q	Unknown	missense_variant	17	43094391	43094393	11	101526176	101526178	ENSMUST00000017290
	BRCA1	413	L	Unknown	missense_variant	17	43094292	43094294	11	101526077	101526079	ENSMUST00000017290
	BRCA1	471	L	Unknown	missense_variant	17	43093995	43093997	11	101525792	101525794	ENSMUST00000017290
	BRCA1	486	F	Unknown	missense_variant	17	43094073	43094075	11	101525864	101525866	ENSMUST00000017290
	BRCA1	497	P	Unknown	missense_variant	17	43094040	43094042	11	101525831	101525833	ENSMUST00000017290
	BRCA1	512	L	Unknown	missense_variant	17	43093995	43093997	11	101525792	101525794	ENSMUST00000017290
	BRCA1	520	K	Unknown	missense_variant	17	43093971	43093973	11	101525768	101525770	ENSMUST00000017290
	BRCA1	535	G	Unknown	missense_variant	17	43093926	43093928	11	101525720	101525722	ENSMUST00000017290
	BRCA1	556	K	Unknown	missense_variant	17	43063920	43063922	11	101502527	101502529	ENSMUST00000017290
	BRCA1	608	K	Unknown	missense_variant	17	43093707	43093709	11	101525501	101525503	ENSMUST00000017290
	BRCA1	634	P	Unknown	missense_variant	17	43093629	43093631	11	101525426	101525428	ENSMUST00000017290
	BRCA1	638	E	Unknown	missense_variant	17	43093617	43093619	11	101525414	101525416	ENSMUST00000017290
	BRCA1	642	D	Unknown	missense_variant	17	43093605	43093607	11	101525402	101525404	ENSMUST00000017290
	BRCA1	648	E	Unknown	missense_variant	17	43093587	43093589	11	101525384	101525386	ENSMUST00000017290
	BRCA1	649	E	Unknown	missense_variant	17	43093584	43093586	11	101525381	101525383	ENSMUST00000017290
	BRCA1	695	D	Likely Neutral	missense_variant	17	43093446	43093448	11	101525246	101525248	ENSMUST00000017290
	BRCA1	741	S	Unknown	missense_variant	17	43093185	43093187	11	101524985	101524987	ENSMUST00000017290
	BRCA1	770	S	Unknown	missense_variant	17	43093221	43093223	11	101525021	101525023	ENSMUST00000017290
	BRCA1	1152	D	Unknown	missense_variant	17	43092075	43092077	11	101523962	101523964	ENSMUST00000017290
	BRCA1	1190	P	Unknown	missense_variant	17	43091961	43091963	11	101523848	101523850	ENSMUST00000017290
	BRCA1	1214	E	Likely Neutral	missense_variant	17	43091889	43091891	11	101523776	101523778	ENSMUST00000017290
	BRCA1	1292	S	Unknown	missense_variant	17	43091655	43091657	11	101523548	101523550	ENSMUST00000017290
	BRCA1	1373	E	Unknown	missense_variant	17	43091010	43091012	11	101522486	101522488	ENSMUST00000017290
	BRCA1	1388	Q	Unknown	missense_variant	17	43090965	43090967	11	101522453	101522455	ENSMUST00000017290
	BRCA1	1395	Q	Unknown	missense_variant,splice_region_variant	17	43090944	43090946	11	101522432	101522434	ENSMUST00000017290
	BRCA1	1419	E	Unknown	missense_variant	17	43082504	43082506	11	101517371	101517373	ENSMUST00000017290
	BRCA1	1517	L	Unknown	missense_variant	17	43071222	43071224	11	101508214	101508216	ENSMUST00000017290
	BRCA1	1525	Q	Unknown	missense_variant	17	43074431	43074433	11	101510009	101510011	ENSMUST00000017290
	BRCA1	1551	S	Unknown	missense_variant	17	43074353	43074355	11	101509943	101509945	ENSMUST00000017290
	BRCA1	1562	P	Unknown	missense_variant	17	43071228	43071230	11	101508220	101508222	ENSMUST00000017290
	BRCA1	1564	L	Likely Neutral	missense_variant	17	43071222	43071224	11	101508214	101508216	ENSMUST00000017290
	BRCA1	1569	S	Unknown	missense_variant	17	43071207	43071209	11	101508199	101508201	ENSMUST00000017290
	BRCA1	1654	V	Unknown	missense_variant	17	43070952	43070954	11	101507974	101507976	ENSMUST00000017290
	BRCA1	1659	P	Unknown	missense_variant	17	43070937	43070939	11	101507959	101507961	ENSMUST00000017290
	BRCA1	1663	M	Unknown	missense_variant,splice_region_variant	17	43067693	43067695	11	101505402	101505404	ENSMUST00000017290
	BRCA1	1680	I	Unknown	missense_variant	17	43067642	43067644	11	101505351	101505353	ENSMUST00000017290
	BRCA1	1683	E	Unknown	missense_variant	17	43067633	43067635	11	101505342	101505344	ENSMUST00000017290
	BRCA1	1708	A	Loss-of-function	missense_variant	17	43063902	43063904	11	101502509	101502511	ENSMUST00000017290
	BRCA1	1723	I	Unknown	missense_variant	17	43063357	43063359	11	101502016	101502018	ENSMUST00000017290
	BRCA1	1725	E	Unknown	missense_variant	17	43063351	43063353	11	101502010	101502012	ENSMUST00000017290
	BRCA1	1726	R	Unknown	missense_variant	17	43063348	43063350	11	101502007	101502009	ENSMUST00000017290
	BRCA1	1793	K	Unknown	missense_variant	17	43049148	43049150	11	101492208	101492210	ENSMUST00000017290
	BRCA1	1817	E	Unknown	missense_variant	17	43047659	43047661	11	101491875	101491877	ENSMUST00000017290
	BRCA2	22	A	Unknown	missense_variant	13	32316524	32316526	5	150523276	150523278	ENSMUST00000202003
	BRCA2	23	D	Unknown	missense_variant,splice_region_variant	13	32316488	32316490	5	150529469	150529471	ENSMUST00000202003
	BRCA2	58	E	Unknown	missense_variant	13	32319181	32319183	5	150529574	150529576	ENSMUST00000202003
	BRCA2	70	S	Unknown	missense_variant	13	32326559	32326561	5	150532348	150532350	ENSMUST00000202003
	BRCA2	89	P	Unknown	missense_variant	13	32319274	32319276	5	150529667	150529669	ENSMUST00000202003
	BRCA2	159	V	Unknown	missense_variant,splice_region_variant	13	32326150	32326152	5	150532054	150532056	ENSMUST00000202003
	BRCA2	162	G	Unknown	missense_variant	13	32326250	32326252	5	150532063	150532065	ENSMUST00000202003
	BRCA2	192	M	Likely Neutral	missense_variant	13	32326556	32326558	5	150532345	150532347	ENSMUST00000202003
	BRCA2	196	S	Likely Loss-of-function	missense_variant	13	32326568	32326570	5	150532357	150532359	ENSMUST00000202003
	BRCA2	197	S	Unknown	missense_variant	13	32326571	32326573	5	150532360	150532362	ENSMUST00000202003
	BRCA2	202	P	Unknown	missense_variant	13	32326586	32326588	5	150532375	150532377	ENSMUST00000202003
	BRCA2	252	D	Unknown	missense_variant	13	32363489	32363491	5	150554465	150554467	ENSMUST00000202313
	BRCA2	260	E	Unknown	missense_variant	13	32331015	32331017	5	150535535	150535537	ENSMUST00000202003
	BRCA2	319	N	Unknown	missense_variant	13	32332433	32332435	5	150536189	150536191	ENSMUST00000202003
	BRCA2	332	I	Inconclusive	missense_variant	13	32332472	32332474	5	150536228	150536230	ENSMUST00000202003
	BRCA2	394	E	Unknown	missense_variant	13	32371083	32371085	5	150557228	150557230	ENSMUST00000202313
	BRCA2	447	P	Unknown	missense_variant	13	32332817	32332819	5	150536570	150536572	ENSMUST00000202003
	BRCA2	561	G	Unknown	missense_variant	13	32333159	32333161	5	150536909	150536911	ENSMUST00000202003
	BRCA2	577	A	Unknown	missense_variant	13	32333207	32333209	5	150536957	150536959	ENSMUST00000202003
	BRCA2	621	E	Unknown	missense_variant	13	32333339	32333341	5	150537089	150537091	ENSMUST00000202003
	BRCA2	773	P	Unknown	missense_variant	13	32398414	32398416	5	150569191	150569193	ENSMUST00000202313
	BRCA2	883	F	Unknown	missense_variant	13	32337002	32337004	5	150539347	150539349	ENSMUST00000202003
	BRCA2	1028	K	Unknown	missense_variant	13	32337437	32337439	5	150539791	150539793	ENSMUST00000202313
	BRCA2	1033	D	Unknown	missense_variant	13	32337452	32337454	5	150539806	150539808	ENSMUST00000202313
	BRCA2	1035	E	Unknown	missense_variant	13	32337458	32337460	5	150539812	150539814	ENSMUST00000202313
	BRCA2	1056	Q	Unknown	missense_variant	13	32337521	32337523	5	150539875	150539877	ENSMUST00000202313
	BRCA2	1096	D	Unknown	missense_variant	13	32337641	32337643	5	150540007	150540009	ENSMUST00000202313
	BRCA2	1122	G	Unknown	missense_variant	13	32337719	32337721	5	150540082	150540084	ENSMUST00000202313
	BRCA2	1183	E	Unknown	missense_variant	13	32337902	32337904	5	150540259	150540261	ENSMUST00000202313
	BRCA2	1239	K	Unknown	missense_variant	13	32338070	32338072	5	150540427	150540429	ENSMUST00000202313
	BRCA2	1269	V	Unknown	missense_variant	13	32338160	32338162	5	150540514	150540516	ENSMUST00000202313
	BRCA2	1274	K	Unknown	missense_variant	13	32338175	32338177	5	150540529	150540531	ENSMUST00000202313
	BRCA2	1387	L	Unknown	missense_variant	13	32338514	32338516	5	150540862	150540864	ENSMUST00000202313
	BRCA2	1415	E	Unknown	missense_variant	13	32338598	32338600	5	150540943	150540945	ENSMUST00000202313
	BRCA2	1529	G	Unknown	missense_variant	13	32338940	32338942	5	150541279	150541281	ENSMUST00000202313
	BRCA2	1530	K	Unknown	missense_variant	13	32338943	32338945	5	150541282	150541284	ENSMUST00000202313
	BRCA2	1667	S	Unknown	missense_variant	13	32339354	32339356	5	150541648	150541650	ENSMUST00000202313
	BRCA2	1930	L	Unknown	missense_variant	13	32340143	32340145	5	150542431	150542433	ENSMUST00000202313
	BRCA2	1938	G	Unknown	missense_variant	13	32340167	32340169	5	150542455	150542457	ENSMUST00000202313
	BRCA2	1977	I	Unknown	missense_variant	13	32340284	32340286	5	150542560	150542562	ENSMUST00000202313
	BRCA2	1991	A	Unknown	missense_variant	13	32340326	32340328	5	150542602	150542604	ENSMUST00000202313
	BRCA2	1996	A	Unknown	missense_variant	13	32340341	32340343	5	150542617	150542619	ENSMUST00000202313
	BRCA2	1997	R	Unknown	missense_variant	13	32340344	32340346	5	150542620	150542622	ENSMUST00000202313
	BRCA2	2057	G	Unknown	missense_variant	13	32340524	32340526	5	150542800	150542802	ENSMUST00000202313
	BRCA2	2222	Y	Unknown	missense_variant	13	32341019	32341021	5	150543289	150543291	ENSMUST00000202313
	BRCA2	2226	E	Unknown	missense_variant	13	32341031	32341033	5	150543301	150543303	ENSMUST00000202313
	BRCA2	2255	T	Unknown	missense_variant	13	32341118	32341120	5	150543385	150543387	ENSMUST00000202313
	BRCA2	2257	P	Unknown	missense_variant	13	32341124	32341126	5	150543391	150543393	ENSMUST00000202313
	BRCA2	2259	N	Unknown	missense_variant	13	32341130	32341132	5	150543397	150543399	ENSMUST00000202313
	BRCA2	2303	S	Unknown	missense_variant	13	32344623	32344625	5	150544960	150544962	ENSMUST00000202313
	BRCA2	2312	D	Unknown	missense_variant	13	32344650	32344652	5	150544987	150544989	ENSMUST00000202313
	BRCA2	2316	K	Unknown	missense_variant	13	32346835	32346837	5	150547949	150547951	ENSMUST00000202313
	BRCA2	2332	C	Unknown	missense_variant	13	32346883	32346885	5	150547997	150547999	ENSMUST00000202313
	BRCA2	2334	P	Unknown	missense_variant	13	32346889	32346891	5	150548003	150548005	ENSMUST00000202313
	BRCA2	2408	P	Unknown	missense_variant	13	32355075	32355077	5	150548694	150548696	ENSMUST00000202313
	BRCA2	2520	R	Likely Neutral	missense_variant	13	32356550	32356552	5	150550954	150550956	ENSMUST00000202313
	BRCA2	2532	P	Inconclusive	missense_variant	13	32356586	32356588	5	150550990	150550992	ENSMUST00000202313
	BRCA2	2533	S	Unknown	missense_variant	13	32356589	32356591	5	150550993	150550995	ENSMUST00000202313
	BRCA2	2534	A	Unknown	missense_variant	13	32356592	32356594	5	150550996	150550998	ENSMUST00000202313
	BRCA2	2535	C	Unknown	missense_variant	13	32356595	32356597	5	150550999	150551001	ENSMUST00000202313
	BRCA2	2545	V	Unknown	missense_variant	13	32357757	32357759	5	150552222	150552224	ENSMUST00000202313
	BRCA2	2556	N	Unknown	missense_variant	13	32357790	32357792	5	150552255	150552257	ENSMUST00000202313
	BRCA2	2599	E	Unknown	missense_variant	13	32357919	32357921	5	150552384	150552386	ENSMUST00000202313
	BRCA2	2620	V	Unknown	missense_variant	13	32362575	32362577	5	150552989	150552991	ENSMUST00000202313
	BRCA2	2624	Y	Unknown	missense_variant	13	32362587	32362589	5	150553001	150553003	ENSMUST00000202313
	BRCA2	2650	E	Unknown	missense_variant	13	32362665	32362667	5	150553079	150553081	ENSMUST00000202313
	BRCA2	2651	R	Unknown	missense_variant	13	32362668	32362670	5	150553082	150553084	ENSMUST00000202313
	BRCA2	2665	D	Unknown	missense_variant	13	32363195	32363197	5	150554171	150554173	ENSMUST00000202313
	BRCA2	2667	S	Unknown	missense_variant	13	32363201	32363203	5	150554177	150554179	ENSMUST00000202313
	BRCA2	2673	K	Unknown	missense_variant	13	32363219	32363221	5	150554195	150554197	ENSMUST00000202313
	BRCA2	2677	E	Unknown	missense_variant	13	32363231	32363233	5	150554207	150554209	ENSMUST00000202313
	BRCA2	2681	T	Unknown	missense_variant	13	32363243	32363245	5	150554219	150554221	ENSMUST00000202313
	BRCA2	2687	V	Likely Loss-of-function	missense_variant	13	32363261	32363263	5	150554237	150554239	ENSMUST00000202313
	BRCA2	2734	P	Unknown	missense_variant	13	32363402	32363404	5	150554378	150554380	ENSMUST00000202313
	BRCA2	2735	P	Unknown	missense_variant	13	32363405	32363407	5	150554381	150554383	ENSMUST00000202313
	BRCA2	2777	K	Unknown	missense_variant,splice_region_variant	13	32363531	32363533	5	150554507	150554509	ENSMUST00000202313
	BRCA2	2781	N	Unknown	missense_variant	13	32370411	32370413	5	150556870	150556872	ENSMUST00000202313
	BRCA2	2787	R	Likely Neutral	missense_variant	13	32370429	32370431	5	150556888	150556890	ENSMUST00000202313
	BRCA2	2798	P	Unknown	missense_variant	13	32370462	32370464	5	150556921	150556923	ENSMUST00000202313
	BRCA2	2807	S	Likely Neutral	missense_variant	13	32370489	32370491	5	150556948	150556950	ENSMUST00000202313
	BRCA2	2842	R	Likely Loss-of-function	missense_variant	13	32370992	32370994	5	150557137	150557139	ENSMUST00000202313
	BRCA2	2846	E	Unknown	missense_variant	13	32371004	32371006	5	150557149	150557151	ENSMUST00000202313
	BRCA2	2858	Q	Likely Neutral	missense_variant	13	32371040	32371042	5	150557185	150557187	ENSMUST00000202313
	BRCA2	2868	K	Unknown	missense_variant	13	32371070	32371072	5	150557215	150557217	ENSMUST00000202313
	BRCA2	2899	Q	Unknown	missense_variant	13	32376732	32376734	5	150558452	150558454	ENSMUST00000202313
	BRCA2	2917	L	Unknown	missense_variant	13	32376786	32376788	5	150558506	150558508	ENSMUST00000202313
	BRCA2	2918	E	Unknown	missense_variant,splice_region_variant	13	32376789	32376791	5	150558509	150558511	ENSMUST00000202313
	BRCA2	2929	L	Unknown	missense_variant	13	32379347	32379349	5	150560034	150560036	ENSMUST00000202313
	BRCA2	2933	R	Unknown	missense_variant	13	32379359	32379361	5	150560046	150560048	ENSMUST00000202313
	BRCA2	2963	S	Unknown	missense_variant	13	32379449	32379451	5	150560133	150560135	ENSMUST00000202313
	BRCA2	2995	D	Unknown	missense_variant	13	32379779	32379781	5	150560457	150560459	ENSMUST00000202313
	BRCA2	3002	E	Loss-of-function	missense_variant	13	32379800	32379802	5	150560478	150560480	ENSMUST00000202313
	BRCA2	3008	I	Unknown	missense_variant	13	32379818	32379820	5	150560496	150560498	ENSMUST00000202313
	BRCA2	3011	L	Unknown	missense_variant	13	32379827	32379829	5	150560505	150560507	ENSMUST00000202313
	BRCA2	3015	K	Unknown	missense_variant	13	32379839	32379841	5	150560517	150560519	ENSMUST00000202313
	BRCA2	3029	A	Unknown	missense_variant	13	32379881	32379883	5	150560559	150560561	ENSMUST00000202313
	BRCA2	3034	Q	Unknown	missense_variant	13	32379896	32379898	5	150560574	150560576	ENSMUST00000202313
	BRCA2	3036	Q	Unknown	missense_variant	13	32379902	32379904	5	150560580	150560582	ENSMUST00000202313
	BRCA2	3039	P	Likely Neutral	missense_variant,splice_region_variant	13	32379911	32379913	5	150560589	150560591	ENSMUST00000202313
	BRCA2	3049	Y	Likely Neutral	missense_variant	13	32380034	32380036	5	150560712	150560714	ENSMUST00000202313
	BRCA2	3053	E	Unknown	missense_variant	13	32380046	32380048	5	150560724	150560726	ENSMUST00000202313
	BRCA2	3079	V	Likely Neutral	missense_variant	13	32380124	32380126	5	150560802	150560804	ENSMUST00000202313
	BRCA2	3119	L	Unknown	missense_variant	13	32394787	32394789	5	150566983	150566985	ENSMUST00000202313
	BRCA2	3141	G	Unknown	missense_variant	13	32394853	32394855	5	150567049	150567051	ENSMUST00000202313
	BRCA2	3147	S	Unknown	missense_variant	13	32394871	32394873	5	150567067	150567069	ENSMUST00000202313
	BRCA2	3157	E	Unknown	missense_variant	13	32394901	32394903	5	150567097	150567099	ENSMUST00000202313
	BRCA2	3197	D	Inconclusive	missense_variant	13	32396985	32396987	5	150567694	150567696	ENSMUST00000202313
	BRCA2	3285	P	Unknown	missense_variant	13	32398366	32398368	5	150569143	150569145	ENSMUST00000202313
	BRCA2	3307	K	Unknown	missense_variant	13	32398432	32398434	5	150569209	150569211	ENSMUST00000202313
	BRCA2	3342	E	Unknown	missense_variant	13	32398537	32398539	5	150569314	150569316	ENSMUST00000202313
	BRIP1	64	Q	Unknown	missense_variant	17	61859809	61859811	11	86197882	86197884	ENSMUST00000044423
	BRIP1	255	Q	Unknown	missense_variant	17	61808620	61808622	11	86157741	86157743	ENSMUST00000044423
	BRIP1	636	E	Likely Loss-of-function	missense_variant	17	61780288	61780290	11	86138790	86138792	ENSMUST00000044423
	BRIP1	707	R	Unknown	missense_variant	17	61744568	61744570	11	86110479	86110481	ENSMUST00000044423
	BRIP1	745	A	Likely Neutral	missense_variant	17	61744454	61744456	11	86110365	86110367	ENSMUST00000044423
	BRIP1	798	R	Likely Loss-of-function	stop_gained	17	61716049	61716051	11	86077955	86077957	ENSMUST00000044423
	BRIP1	820	Q	Unknown	missense_variant	17	61715983	61715985	11	86077889	86077891	ENSMUST00000044423
	BTK	481	C	Likely Loss-of-function	missense_variant	X	101356175	101356177	X	134549538	134549540	ENSMUST00000033617
	CARD11	93	E	Likely Gain-of-function	missense_variant	7	2945898	2945900	5	140908594	140908596	ENSMUST00000085786
	CARD11	112	T	Likely Gain-of-function	missense_variant	7	2945841	2945843	5	140908537	140908539	ENSMUST00000085786
	CARD11	113	R	Likely Gain-of-function	missense_variant	7	2945838	2945840	5	140908534	140908536	ENSMUST00000085786
	CARD11	115	F	Likely Gain-of-function	missense_variant	7	2945832	2945834	5	140908528	140908530	ENSMUST00000085786
	CARD11	117	T	Likely Gain-of-function	missense_variant	7	2945826	2945828	5	140908522	140908524	ENSMUST00000085786
	CARD11	123	G	Likely Gain-of-function	missense_variant	7	2944527	2944529	5	140906940	140906942	ENSMUST00000085786
	CARD11	179	R	Unknown	missense_variant	7	2944359	2944361	5	140906772	140906774	ENSMUST00000085786
	CARD11	215	K	Unknown	missense_variant	7	2944251	2944253	5	140906664	140906666	ENSMUST00000085786
	CARD11	251	L	Gain-of-function	missense_variant	7	2939860	2939862	5	140902849	140902851	ENSMUST00000085786
	CARD11	337	R	Unknown	missense_variant	7	2938685	2938687	5	140900982	140900984	ENSMUST00000085786
	CARD11	357	D	Likely Gain-of-function	missense_variant	7	2937979	2937981	5	140899732	140899734	ENSMUST00000085786
	CARD11	401	D	Likely Gain-of-function	missense_variant	7	2937175	2937177	5	140898320	140898322	ENSMUST00000085786
	CARD11	423	R	Unknown	missense_variant	7	2937109	2937111	5	140898254	140898256	ENSMUST00000085786
	CARD11	626	E	Unknown	stop_gained	7	2924295	2924297	5	140887079	140887081	ENSMUST00000085786
	CARD11	748	T	Unknown	missense_variant	7	2922659	2922661	5	140885503	140885505	ENSMUST00000085786
	CASP8	292	R	Unknown	missense_variant	2	201276863	201276865	1	58833669	58833671	ENSMUST00000027189
	CASP8	453	P	Unknown	missense_variant	2	201285193	201285195	1	58844721	58844723	ENSMUST00000027189
	CASP8	491	R	Unknown	missense_variant	2	201285307	201285309	1	58844835	58844837	ENSMUST00000027189
	CBFB	73	W	Likely Loss-of-function	stop_gained	16	67036690	67036692	8	105178644	105178646	ENSMUST00000052209
	CBL	367	Q	Loss-of-function	missense_variant	11	119278169	119278171	9	44164252	44164254	ENSMUST00000206720
	CBL	384	C	Loss-of-function	missense_variant	11	119278220	119278222	9	44164201	44164203	ENSMUST00000206720
	CBL	393	I	Unknown	missense_variant	11	119278247	119278249	9	44164174	44164176	ENSMUST00000206720
	CBL	401	C	Unknown	missense_variant	11	119278271	119278273	9	44164150	44164152	ENSMUST00000206720
	CBL	404	C	Unknown	missense_variant	11	119278280	119278282	9	44164141	44164143	ENSMUST00000206720
	CBL	408	W	Unknown	missense_variant	11	119278292	119278294	9	44164129	44164131	ENSMUST00000206720
	CBL	418	F	Unknown	missense_variant	11	119278534	119278536	9	44163516	44163518	ENSMUST00000206720
	CBL	420	R	Loss-of-function	missense_variant	11	119278540	119278542	9	44163510	44163512	ENSMUST00000206720
	CCND1	9	E	Unknown	missense_variant	11	69641338	69641340	7	144939667	144939669	ENSMUST00000093962
	CCND1	41	S	Unknown	missense_variant	11	69641434	69641436	7	144939571	144939573	ENSMUST00000093962
	CCND1	44	Y	Gain-of-function	missense_variant	11	69641443	69641445	7	144939562	144939564	ENSMUST00000093962
	CCND1	286	T	Gain-of-function	missense_variant	11	69651250	69651252	7	144932637	144932639	ENSMUST00000093962
	CCND1	287	P	Likely Gain-of-function	missense_variant	11	69651253	69651255	7	144932634	144932636	ENSMUST00000093962
	CD79B	160	D	Unknown	missense_variant	17	63929842	63929844	11	106312394	106312396	ENSMUST00000044228
	CD79B	197	Y	Unknown	missense_variant	17	63929437	63929439	11	106312010	106312012	ENSMUST00000044228
	CDC73	91	R	Unknown	missense_variant	1	193130207	193130209	1	143695427	143695429	ENSMUST00000018337
	CDH1	23	Q	Likely Loss-of-function	stop_gained	16	68738315	68738317	8	106604305	106604307	ENSMUST00000000312
	CDH1	63	R	Likely Loss-of-function	stop_gained	16	68801693	68801695	8	106649024	106649026	ENSMUST00000000312
	CDH1	175	L	Unknown	missense_variant	16	68808559	68808561	8	106653642	106653644	ENSMUST00000000312
	CDH1	190	Y	Unknown	missense_variant	16	68808729	68808731	8	106653800	106653802	ENSMUST00000000312
	CDH1	193	T	Unknown	missense_variant	16	68808738	68808740	8	106653809	106653811	ENSMUST00000000312
	CDH1	214	L	Unknown	missense_variant	16	68808801	68808803	8	106653872	106653874	ENSMUST00000000312
	CDH1	239	G	Inconclusive	missense_variant	16	68810224	68810226	8	106656851	106656853	ENSMUST00000000312
	CDH1	243	E	Unknown	missense_variant	16	68810236	68810238	8	106656863	106656865	ENSMUST00000000312
	CDH1	248	I	Unknown	missense_variant	16	68810251	68810253	8	106656878	106656880	ENSMUST00000000312
	CDH1	254	D	Likely Loss-of-function	missense_variant	16	68810269	68810271	8	106656896	106656898	ENSMUST00000000312
	CDH1	261	E	Unknown	missense_variant	16	68810290	68810292	8	106656917	106656919	ENSMUST00000000312
	CDH1	273	E	Unknown	missense_variant	16	68810326	68810328	8	106656953	106656955	ENSMUST00000000312
	CDH1	290	D	Unknown	missense_variant	16	68811719	68811721	8	106657775	106657777	ENSMUST00000000312
	CDH1	291	D	Unknown	missense_variant	16	68811722	68811724	8	106657778	106657780	ENSMUST00000000312
	CDH1	335	R	Likely Loss-of-function	stop_gained	16	68811854	68811856	8	106657910	106657912	ENSMUST00000000312
	CDH1	343	L	Unknown	missense_variant	16	68812153	68812155	8	106658209	106658211	ENSMUST00000000312
	CDH1	353	E	Unknown	missense_variant	16	68812183	68812185	8	106658239	106658241	ENSMUST00000000312
	CDH1	369	N	Unknown	missense_variant	16	68812231	68812233	8	106658287	106658289	ENSMUST00000000312
	CDH1	370	D	Unknown	missense_variant	16	68812234	68812236	8	106658290	106658292	ENSMUST00000000312
	CDH1	402	D	Unknown	missense_variant	16	68813379	68813381	8	106659656	106659658	ENSMUST00000000312
	CDH1	445	E	Unknown	missense_variant	16	68815527	68815529	8	106660808	106660810	ENSMUST00000000312
	CDH1	473	V	Unknown	missense_variant	16	68815611	68815613	8	106660892	106660894	ENSMUST00000000312
	CDH1	557	K	Unknown	missense_variant	16	68819383	68819385	8	106661988	106661990	ENSMUST00000000312
	CDH1	587	D	Unknown	missense_variant	16	68822048	68822050	8	106663794	106663796	ENSMUST00000000312
	CDH1	592	A	Unknown	missense_variant	16	68822063	68822065	8	106663809	106663811	ENSMUST00000000312
	CDH1	634	A	Loss-of-function	missense_variant	16	68822189	68822191	8	106663935	106663937	ENSMUST00000000312
	CDH1	732	R	Likely Loss-of-function	missense_variant	16	68828203	68828205	8	106665423	106665425	ENSMUST00000000312
	CDH1	774	R	Unknown	missense_variant	16	68829678	68829680	8	106666211	106666213	ENSMUST00000000312
	CDH1	838	S	Unknown	missense_variant	16	68833362	68833364	8	106668478	106668480	ENSMUST00000000312
	CDK12	107	R	Unknown	missense_variant	17	39462390	39462392	11	98203686	98203688	ENSMUST00000107539
	CDK12	225	R	Unknown	missense_variant	17	39462744	39462746	11	98204037	98204039	ENSMUST00000107539
	CDK12	364	R	Unknown	missense_variant	17	39470922	39470924	11	98210404	98210406	ENSMUST00000107539
	CDK12	719	W	Loss-of-function	stop_gained	17	39492797	39492799	11	98221060	98221062	ENSMUST00000107539
	CDK12	773	R	Unknown	missense_variant	17	39494592	39494594	11	98222696	98222698	ENSMUST00000107539
	CDK12	809	F	Unknown	missense_variant	17	39501255	39501257	11	98224447	98224449	ENSMUST00000107539
	CDK12	820	L	Unknown	missense_variant	17	39501288	39501290	11	98224480	98224482	ENSMUST00000107539
	CDK12	858	R	Unknown	missense_variant	17	39501402	39501404	11	98224594	98224596	ENSMUST00000107539
	CDK12	875	L	Unknown	missense_variant	17	39509718	39509720	11	98230126	98230128	ENSMUST00000107539
	CDK12	890	R	Unknown	missense_variant,splice_region_variant	17	39511530	39511532	11	98230985	98230987	ENSMUST00000107539
	CDK12	912	R	Unknown	missense_variant	17	39511596	39511598	11	98231051	98231053	ENSMUST00000107539
	CDK12	918	D	Unknown	missense_variant	17	39511614	39511616	11	98231069	98231071	ENSMUST00000107539
	CDK12	953	G	Unknown	missense_variant	17	39517450	39517452	11	98240789	98240791	ENSMUST00000107539
	CDK12	1008	R	Unknown	missense_variant	17	39520014	39520016	11	98241756	98241758	ENSMUST00000107539
	CDK4	22	K	Likely Gain-of-function	missense_variant	12	57751652	57751654	10	127064299	127064301	ENSMUST00000006911
	CDK4	24	R	Likely Gain-of-function	missense_variant	12	57751646	57751648	10	127064305	127064307	ENSMUST00000006911
	CDK6	220	R	Unknown	missense_variant	7	92623074	92623076	5	3515464	3515466	ENSMUST00000165117
	CDK8	60	S	Unknown	missense_variant	13	26337616	26337618	5	146259554	146259556	ENSMUST00000162494
	CDK8	62	S	Unknown	missense_variant	13	26337622	26337624	5	146259560	146259562	ENSMUST00000162494
	CDK8	65	R	Unknown	missense_variant	13	26337631	26337633	5	146259569	146259571	ENSMUST00000162494
	CDK8	66	E	Unknown	missense_variant	13	26337634	26337636	5	146259572	146259574	ENSMUST00000162494
	CDK8	93	V	Unknown	missense_variant	13	26349144	26349146	5	146268287	146268289	ENSMUST00000162494
	CDKN1B	60	W	Likely Loss-of-function	stop_gained	12	12718017	12718019	6	134921097	134921099	ENSMUST00000067327
	CDKN1B	72	G	Unknown	missense_variant	12	12718053	12718055	6	134921133	134921135	ENSMUST00000067327
	CDKN2A	24	R	Likely Loss-of-function	missense_variant	9	21974756	21974758	4	89282064	89282066	ENSMUST00000060501
	CDKN2A	32	L	Loss-of-function	missense_variant	9	21974732	21974734	4	89282040	89282042	ENSMUST00000060501
	CDKN2A	42	N	Unknown	missense_variant	9	21974702	21974704	4	89282010	89282012	ENSMUST00000060501
	CDKN2A	48	P	Loss-of-function	missense_variant	9	21974684	21974686	4	89281992	89281994	ENSMUST00000060501
	CDKN2A	50	Q	Likely Loss-of-function	missense_variant,splice_region_variant	9	21974678	21974680	4	89281986	89281988	ENSMUST00000060501
	CDKN2A	53	M	Loss-of-function	missense_variant	9	21971200	21971202	4	89276977	89276979	ENSMUST00000060501
	CDKN2A	60	A	Loss-of-function	missense_variant	9	21971179	21971181	4	89276956	89276958	ENSMUST00000060501
	CDKN2A	74	D	Loss-of-function	missense_variant	9	21971137	21971139	4	89276914	89276916	ENSMUST00000060501
	CDKN2A	81	P	Loss-of-function	missense_variant	9	21971116	21971118	4	89276893	89276895	ENSMUST00000060501
	CDKN2A	83	H	Loss-of-function	missense_variant	9	21971110	21971112	4	89276887	89276889	ENSMUST00000060501
	CDKN2A	87	R	Loss-of-function	missense_variant	9	21971098	21971100	4	89276875	89276877	ENSMUST00000060501
	CDKN2A	97	L	Loss-of-function	missense_variant	9	21971068	21971070	4	89276845	89276847	ENSMUST00000060501
	CDKN2A	101	G	Loss-of-function	missense_variant	9	21971056	21971058	4	89276833	89276835	ENSMUST00000060501
	CDKN2A	102	A	Unknown	missense_variant	9	21971053	21971055	4	89276830	89276832	ENSMUST00000060501
	CDKN2A	108	D	Likely Loss-of-function	missense_variant	9	21971035	21971037	4	89276812	89276814	ENSMUST00000060501
	CDKN2A	114	P	Loss-of-function	missense_variant	9	21971017	21971019	4	89276794	89276796	ENSMUST00000060501
	CHEK2	125	F	Unknown	missense_variant	22	28725312	28725314	5	110848442	110848444	ENSMUST00000199937
	CHEK2	145	R	Likely Loss-of-function	missense_variant	22	28725252	28725254	5	110848502	110848504	ENSMUST00000199937
	CHEK2	180	R	Inconclusive	missense_variant	22	28725276	28725278	5	110848478	110848480	ENSMUST00000199937
	CHEK2	237	A	Unknown	missense_variant	22	28711990	28711992	5	110855750	110855752	ENSMUST00000066160
	CHEK2	346	R	Unknown	missense_variant	22	28696958	28696960	5	110865549	110865551	ENSMUST00000066160
	CHEK2	381	M	Unknown	missense_variant	22	28695826	28695828	5	110866308	110866310	ENSMUST00000066160
	CHEK2	390	Y	Unknown	missense_variant	22	28695799	28695801	5	110866335	110866337	ENSMUST00000066160
	CIC	201	R	Loss-of-function	missense_variant	19	42287563	42287565	7	25285652	25285654	ENSMUST00000169266
	CIC	203	P	Unknown	missense_variant	19	42287569	42287571	7	25285658	25285660	ENSMUST00000169266
	CIC	205	N	Unknown	missense_variant	19	42287575	42287577	7	25285664	25285666	ENSMUST00000169266
	CIC	215	R	Loss-of-function	missense_variant	19	42287605	42287607	7	25285694	25285696	ENSMUST00000169266
	CIC	231	S	Unknown	missense_variant	19	42287653	42287655	7	25285742	25285744	ENSMUST00000169266
	CIC	238	W	Unknown	missense_variant	19	42287674	42287676	7	25285763	25285765	ENSMUST00000169266
	CIC	1512	R	Unknown	missense_variant	19	42294898	42294900	7	25293242	25293244	ENSMUST00000169266
	CIC	1515	R	Likely Loss-of-function	missense_variant	19	42294907	42294909	7	25293251	25293253	ENSMUST00000169266
	CREBBP	1332	T	Unknown	missense_variant	16	3740536	3740538	16	4094773	4094775	ENSMUST00000023165
	CREBBP	1350	N	Unknown	missense_variant	16	3740482	3740484	16	4094719	4094721	ENSMUST00000023165
	CREBBP	1408	C	Unknown	missense_variant	16	3739634	3739636	16	4094230	4094232	ENSMUST00000023165
	CREBBP	1431	I	Unknown	missense_variant	16	3738660	3738662	16	4093573	4093575	ENSMUST00000023165
	CREBBP	1433	Y	Unknown	missense_variant	16	3738654	3738656	16	4093567	4093569	ENSMUST00000023165
	CREBBP	1435	D	Likely Loss-of-function	missense_variant	16	3738648	3738650	16	4093561	4093563	ENSMUST00000023165
	CREBBP	1446	R	Loss-of-function	missense_variant	16	3738615	3738617	16	4093528	4093530	ENSMUST00000023165
	CREBBP	1450	Y	Likely Loss-of-function	missense_variant	16	3738603	3738605	16	4093516	4093518	ENSMUST00000023165
	CREBBP	1472	W	Unknown	missense_variant	16	3736794	3736796	16	4092334	4092336	ENSMUST00000023165
	CREBBP	1480	D	Unknown	missense_variant	16	3736770	3736772	16	4092310	4092312	ENSMUST00000023165
	CREBBP	1482	Y	Likely Loss-of-function	missense_variant	16	3736764	3736766	16	4092304	4092306	ENSMUST00000023165
	CREBBP	1483	I	Unknown	missense_variant	16	3736761	3736763	16	4092301	4092303	ENSMUST00000023165
	CREBBP	1488	P	Unknown	missense_variant	16	3736746	3736748	16	4092286	4092288	ENSMUST00000023165
	CREBBP	1499	L	Unknown	missense_variant	16	3736713	3736715	16	4092253	4092255	ENSMUST00000023165
	CREBBP	1502	W	Likely Loss-of-function	missense_variant	16	3736704	3736706	16	4092244	4092246	ENSMUST00000023165
	CREBBP	1503	Y	Likely Loss-of-function	missense_variant	16	3736701	3736703	16	4092241	4092243	ENSMUST00000023165
	CREBBP	1550	E	Unknown	missense_variant	16	3736114	3736116	16	4091870	4091872	ENSMUST00000023165
	CREBBP	1602	R	Unknown	missense_variant	16	3731860	3731862	16	4088328	4088330	ENSMUST00000023165
	CREBBP	1688	T	Unknown	missense_variant	16	3731300	3731302	16	4087789	4087791	ENSMUST00000023165
	CRKL	278	E	Unknown	missense_variant	22	20949765	20949767	16	17483715	17483717	ENSMUST00000006293
	CRKL	282	R	Unknown	missense_variant	22	20949777	20949779	16	17483727	17483729	ENSMUST00000006293
	CTCF	284	H	Likely Loss-of-function	missense_variant	16	67612019	67612021	8	105664924	105664926	ENSMUST00000005841
	CTCF	288	H	Unknown	missense_variant	16	67612031	67612033	8	105664936	105664938	ENSMUST00000005841
	CTCF	339	R	Likely Loss-of-function	missense_variant	16	67616807	67616809	8	105666721	105666723	ENSMUST00000005841
	CTCF	354	S	Unknown	missense_variant	16	67616852	67616854	8	105666766	105666768	ENSMUST00000005841
	CTCF	377	R	Likely Loss-of-function	missense_variant	16	67620739	67620741	8	105670273	105670275	ENSMUST00000005841
	CTNNB1	33	S	Gain-of-function	missense_variant	3	41224609	41224611	9	120950605	120950607	ENSMUST00000007130
	CTNNB1	35	I	Gain-of-function	missense_variant	3	41224615	41224617	9	120950611	120950613	ENSMUST00000007130
	CTNNB1	36	H	Gain-of-function	missense_variant	3	41224618	41224620	9	120950614	120950616	ENSMUST00000007130
	CTNNB1	37	S	Gain-of-function	missense_variant	3	41224621	41224623	9	120950617	120950619	ENSMUST00000007130
	CTNNB1	45	S	Gain-of-function	missense_variant	3	41224645	41224647	9	120950641	120950643	ENSMUST00000007130
	CTNNB1	67	E	Unknown	missense_variant	3	41224711	41224713	9	120950707	120950709	ENSMUST00000007130
	CTNNB1	292	K	Unknown	missense_variant	3	41225799	41225801	9	120951725	120951727	ENSMUST00000007130
	CTNNB1	334	E	Unknown	missense_variant	3	41227271	41227273	9	120952922	120952924	ENSMUST00000007130
	CTNNB1	335	K	Gain-of-function	missense_variant	3	41227274	41227276	9	120952925	120952927	ENSMUST00000007130
	CTNNB1	383	W	Gain-of-function	missense_variant	3	41233406	41233408	9	120955213	120955215	ENSMUST00000007130
	CTNNB1	387	N	Gain-of-function	missense_variant	3	41233418	41233420	9	120955225	120955227	ENSMUST00000007130
	CTNNB1	449	R	Unknown	missense_variant	3	41233688	41233690	9	120955488	120955490	ENSMUST00000007130
	CUL3	299	M	Unknown	missense_variant	2	224506990	224506992	1	80283808	80283810	ENSMUST00000163119
	DCUN1D1	13	R	Unknown	missense_variant	3	182965718	182965720	3	35921152	35921154	ENSMUST00000108182
	DDR2	505	G	Gain-of-function	missense_variant	1	162772032	162772034	1	169988622	169988624	ENSMUST00000194690
	DDR2	806	R	Unknown	stop_gained	1	162778712	162778714	1	169981992	169981994	ENSMUST00000194690
	DIS3	382	R	Unknown	missense_variant	13	72773777	72773779	14	99089711	99089713	ENSMUST00000042471
	DIS3	479	D	Unknown	missense_variant	13	72772225	72772227	14	99087800	99087802	ENSMUST00000042471
	DIS3	488	D	Unknown	missense_variant	13	72772198	72772200	14	99087773	99087775	ENSMUST00000042471
	DIS3	689	R	Unknown	missense_variant	13	72763511	72763513	14	99081286	99081288	ENSMUST00000042471
	DIS3	767	L	Unknown	missense_variant	13	72761964	72761966	14	99079706	99079708	ENSMUST00000042471
	DIS3	780	R	Likely Loss-of-function	missense_variant	13	72761925	72761927	14	99079667	99079669	ENSMUST00000042471
	DNMT1	51	E	Unknown	missense_variant	19	10180850	10180852	9	20941771	20941773	ENSMUST00000004202
	DNMT1	432	E	Unknown	missense_variant	19	10156446	10156448	9	20924078	20924080	ENSMUST00000178110
	DNMT1	958	R	Unknown	missense_variant	19	10143960	10143962	9	20915913	20915915	ENSMUST00000178110
	DNMT3A	307	P	Unknown	missense_variant	2	25247684	25247686	12	3896053	3896055	ENSMUST00000020991
	DNMT3A	635	R	Unknown	missense_variant	2	25243929	25243931	12	3900328	3900330	ENSMUST00000020991
	DNMT3A	735	Y	Unknown	missense_variant	2	25240419	25240421	12	3902695	3902697	ENSMUST00000020991
	DNMT3A	736	R	Likely Loss-of-function	missense_variant	2	25240416	25240418	12	3902698	3902700	ENSMUST00000020991
	DNMT3A	749	R	Unknown	missense_variant	2	25240377	25240379	12	3902737	3902739	ENSMUST00000020991
	DNMT3A	770	S	Likely Loss-of-function	stop_gained	2	25240314	25240316	12	3902800	3902802	ENSMUST00000020991
	DNMT3A	771	R	Unknown	missense_variant	2	25240311	25240313	12	3902803	3902805	ENSMUST00000020991
	DNMT3B	228	L	Unknown	missense_variant	20	32788881	32788883	2	153667531	153667533	ENSMUST00000072997
	DNMT3B	229	V	Unknown	missense_variant	20	32788884	32788886	2	153667534	153667536	ENSMUST00000072997
	DOT1L	118	S	Unknown	missense_variant	19	2191099	2191101	10	80771225	80771227	ENSMUST00000105336
	DOT1L	411	R	Unknown	missense_variant	19	2210735	2210737	10	80783538	80783540	ENSMUST00000105336
	EGFR	5	G	Unknown	missense_variant	7	55019290	55019292	11	16752495	16752497	ENSMUST00000020329
	EGFR	24	A	Unknown	missense_variant	7	55019347	55019349	11	16752552	16752554	ENSMUST00000020329
	EGFR	25	L	Unknown	missense_variant	7	55019350	55019352	11	16752555	16752557	ENSMUST00000020329
	EGFR	31	C	Unknown	missense_variant	7	55142288	55142290	11	16858898	16858900	ENSMUST00000020329
	EGFR	62	L	Likely Gain-of-function	missense_variant	7	55142381	55142383	11	16858991	16858993	ENSMUST00000020329
	EGFR	63	G	Unknown	missense_variant	7	55142384	55142386	11	16858994	16858996	ENSMUST00000020329
	EGFR	98	R	Likely Neutral	missense_variant	7	55143356	55143358	11	16860119	16860121	ENSMUST00000020329
	EGFR	100	P	Unknown	missense_variant	7	55143362	55143364	11	16860125	16860127	ENSMUST00000020329
	EGFR	103	N	Unknown	missense_variant	7	55143371	55143373	11	16860134	16860136	ENSMUST00000020329
	EGFR	108	R	Gain-of-function	missense_variant	7	55143386	55143388	11	16860149	16860151	ENSMUST00000020329
	EGFR	114	E	Likely Gain-of-function	missense_variant	7	55143404	55143406	11	16860167	16860169	ENSMUST00000020329
	EGFR	130	T	Unknown	missense_variant	7	55143452	55143454	11	16860215	16860217	ENSMUST00000020329
	EGFR	138	R	Unknown	missense_variant	7	55143476	55143478	11	16860239	16860241	ENSMUST00000020329
	EGFR	148	V	Likely Gain-of-function	missense_variant	7	55146623	55146625	11	16862963	16862965	ENSMUST00000020329
	EGFR	166	D	Unknown	missense_variant	7	55146677	55146679	11	16863017	16863019	ENSMUST00000020329
	EGFR	177	S	Unknown	missense_variant	7	55146710	55146712	11	16863050	16863052	ENSMUST00000020329
	EGFR	192	P	Unknown	missense_variant	7	55151308	55151310	11	16867245	16867247	ENSMUST00000020329
	EGFR	198	S	Unknown	missense_variant	7	55151326	55151328	11	16867263	16867265	ENSMUST00000020329
	EGFR	213	I	Unknown	missense_variant	7	55152554	55152556	11	16868116	16868118	ENSMUST00000020329
	EGFR	217	Q	Unknown	missense_variant	7	55152566	55152568	11	16868128	16868130	ENSMUST00000020329
	EGFR	219	C	Unknown	missense_variant	7	55152572	55152574	11	16868134	16868136	ENSMUST00000020329
	EGFR	222	R	Likely Gain-of-function	missense_variant	7	55152581	55152583	11	16868143	16868145	ENSMUST00000020329
	EGFR	229	S	Gain-of-function	missense_variant	7	55152602	55152604	11	16868164	16868166	ENSMUST00000020329
	EGFR	237	A	Unknown	missense_variant	7	55152626	55152628	11	16868188	16868190	ENSMUST00000020329
	EGFR	239	G	Unknown	missense_variant	7	55152632	55152634	11	16868194	16868196	ENSMUST00000020329
	EGFR	247	D	Unknown	missense_variant	7	55152656	55152658	11	16868218	16868220	ENSMUST00000020329
	EGFR	252	R	Likely Gain-of-function	missense_variant	7	55154152	55154154	11	16870975	16870977	ENSMUST00000020329
	EGFR	263	T	Gain-of-function	missense_variant	7	55154050	55154052	11	16869258	16869260	ENSMUST00000020329
	EGFR	274	T	Unknown	missense_variant	7	55154083	55154085	11	16869291	16869293	ENSMUST00000020329
	EGFR	282	E	Unknown	missense_variant	7	55154107	55154109	11	16869315	16869317	ENSMUST00000020329
	EGFR	286	S	Unknown	missense_variant	7	55154119	55154121	11	16869327	16869329	ENSMUST00000020329
	EGFR	289	A	Gain-of-function	missense_variant	7	55154128	55154130	11	16869336	16869338	ENSMUST00000020329
	EGFR	292	V	Likely Gain-of-function	missense_variant	7	55154137	55154139	11	16869345	16869347	ENSMUST00000020329
	EGFR	303	D	Unknown	missense_variant	7	55155847	55155849	11	16870993	16870995	ENSMUST00000020329
	EGFR	304	H	Likely Gain-of-function	missense_variant	7	55155850	55155852	11	16870996	16870998	ENSMUST00000020329
	EGFR	306	S	Likely Neutral	missense_variant	7	55155856	55155858	11	16871002	16871004	ENSMUST00000020329
	EGFR	308	V	Unknown	missense_variant	7	55155862	55155864	11	16871008	16871010	ENSMUST00000020329
	EGFR	311	C	Unknown	missense_variant	7	55155871	55155873	11	16871017	16871019	ENSMUST00000020329
	EGFR	317	E	Unknown	missense_variant	7	55155889	55155891	11	16871035	16871037	ENSMUST00000020329
	EGFR	322	G	Unknown	missense_variant	7	55155904	55155906	11	16871050	16871052	ENSMUST00000020329
	EGFR	350	S	Unknown	missense_variant	7	55156574	55156576	11	16871624	16871626	ENSMUST00000020329
	EGFR	359	F	Unknown	missense_variant	7	55156601	55156603	11	16871651	16871653	ENSMUST00000020329
	EGFR	363	T	Likely Gain-of-function	missense_variant	7	55156613	55156615	11	16871663	16871665	ENSMUST00000020329
	EGFR	368	D	Unknown	missense_variant	7	55156628	55156630	11	16871678	16871680	ENSMUST00000020329
	EGFR	373	P	Unknown	missense_variant	7	55156643	55156645	11	16871693	16871695	ENSMUST00000020329
	EGFR	381	F	Unknown	missense_variant	7	55156766	55156768	11	16871809	16871811	ENSMUST00000020329
	EGFR	385	P	Unknown	missense_variant	7	55156778	55156780	11	16871821	16871823	ENSMUST00000020329
	EGFR	398	V	Unknown	missense_variant	7	55156817	55156819	11	16871860	16871862	ENSMUST00000020329
	EGFR	413	N	Unknown	missense_variant	7	55157692	55157694	11	16872875	16872877	ENSMUST00000020329
	EGFR	425	I	Unknown	missense_variant	7	55157728	55157730	11	16872911	16872913	ENSMUST00000020329
	EGFR	433	H	Unknown	missense_variant,splice_region_variant	7	55157752	55157754	11	16872935	16872937	ENSMUST00000020329
	EGFR	441	V	Unknown	missense_variant	7	55160161	55160163	11	16874982	16874984	ENSMUST00000020329
	EGFR	444	N	Unknown	missense_variant	7	55160170	55160172	11	16874991	16874993	ENSMUST00000020329
	EGFR	445	I	Unknown	missense_variant	7	55160173	55160175	11	16874994	16874996	ENSMUST00000020329
	EGFR	446	T	Unknown	missense_variant	7	55160176	55160178	11	16874997	16874999	ENSMUST00000020329
	EGFR	447	S	Unknown	missense_variant	7	55160179	55160181	11	16875000	16875002	ENSMUST00000020329
	EGFR	466	N	Unknown	missense_variant	7	55160236	55160238	11	16875057	16875059	ENSMUST00000020329
	EGFR	469	L	Unknown	missense_variant	7	55160245	55160247	11	16875066	16875068	ENSMUST00000020329
	EGFR	511	S	Unknown	missense_variant	7	55161531	55161533	11	16878159	16878161	ENSMUST00000020329
	EGFR	536	V	Unknown	missense_variant	7	55161606	55161608	11	16878234	16878236	ENSMUST00000020329
	EGFR	545	E	Unknown	missense_variant,splice_region_variant	7	55163734	55163736	11	16881465	16881467	ENSMUST00000020329
	EGFR	581	Q	Unknown	stop_gained	7	55165298	55165300	11	16883474	16883476	ENSMUST00000020329
	EGFR	588	G	Likely Gain-of-function	missense_variant	7	55165319	55165321	11	16883495	16883497	ENSMUST00000020329
	EGFR	589	P	Likely Gain-of-function	missense_variant	7	55165322	55165324	11	16883498	16883500	ENSMUST00000020329
	EGFR	590	H	Unknown	missense_variant	7	55165325	55165327	11	16883501	16883503	ENSMUST00000020329
	EGFR	592	V	Likely Neutral	missense_variant	7	55165331	55165333	11	16883507	16883509	ENSMUST00000020329
	EGFR	595	C	Unknown	missense_variant	7	55165340	55165342	11	16883516	16883518	ENSMUST00000020329
	EGFR	596	P	Likely Gain-of-function	missense_variant	7	55165343	55165345	11	16883519	16883521	ENSMUST00000020329
	EGFR	597	A	Unknown	missense_variant	7	55165346	55165348	11	16883522	16883524	ENSMUST00000020329
	EGFR	598	G	Likely Neutral	missense_variant	7	55165349	55165351	11	16883525	16883527	ENSMUST00000020329
	EGFR	600	M	Unknown	missense_variant	7	55165355	55165357	11	16883531	16883533	ENSMUST00000020329
	EGFR	601	G	Unknown	missense_variant	7	55165358	55165360	11	16883534	16883536	ENSMUST00000020329
	EGFR	616	V	Unknown	missense_variant	7	55165403	55165405	11	16883579	16883581	ENSMUST00000020329
	EGFR	619	L	Unknown	missense_variant	7	55165412	55165414	11	16883588	16883590	ENSMUST00000020329
	EGFR	623	N	Unknown	missense_variant	7	55165424	55165426	11	16883600	16883602	ENSMUST00000020329
	EGFR	642	K	Unknown	missense_variant	7	55172987	55172989	11	16889917	16889919	ENSMUST00000020329
	EGFR	644	P	Unknown	missense_variant	7	55172993	55172995	11	16889923	16889925	ENSMUST00000020329
	EGFR	647	A	Unknown	missense_variant	7	55173002	55173004	11	16889932	16889934	ENSMUST00000020329
	EGFR	652	G	Unknown	missense_variant	7	55173017	55173019	11	16889947	16889949	ENSMUST00000020329
	EGFR	660	V	Unknown	missense_variant	7	55173041	55173043	11	16889971	16889973	ENSMUST00000020329
	EGFR	669	R	Likely Gain-of-function	missense_variant	7	55173068	55173070	11	16889998	16890000	ENSMUST00000020329
	EGFR	675	R	Unknown	missense_variant	7	55173086	55173088	11	16890016	16890018	ENSMUST00000020329
	EGFR	677	R	Unknown	missense_variant	7	55173092	55173094	11	16890022	16890024	ENSMUST00000020329
	EGFR	684	Q	Unknown	stop_gained	7	55173113	55173115	11	16890043	16890045	ENSMUST00000020329
	EGFR	686	R	Unknown	missense_variant	7	55173119	55173121	11	16890049	16890051	ENSMUST00000020329
	EGFR	689	V	Likely Gain-of-function	missense_variant	7	55173924	55173926	11	16891181	16891183	ENSMUST00000020329
	EGFR	694	P	Unknown	missense_variant	7	55173939	55173941	11	16891196	16891198	ENSMUST00000020329
	EGFR	707	L	Unknown	missense_variant	7	55173978	55173980	11	16891235	16891237	ENSMUST00000020329
	EGFR	709	E	Gain-of-function	missense_variant	7	55173984	55173986	11	16891241	16891243	ENSMUST00000020329
	EGFR	719	G	Gain-of-function	missense_variant	7	55174014	55174016	11	16891271	16891273	ENSMUST00000020329
	EGFR	720	S	Likely Neutral	missense_variant	7	55174017	55174019	11	16891274	16891276	ENSMUST00000020329
	EGFR	724	G	Gain-of-function	missense_variant	7	55174029	55174031	11	16891286	16891288	ENSMUST00000020329
	EGFR	725	T	Gain-of-function	missense_variant	7	55174032	55174034	11	16891289	16891291	ENSMUST00000020329
	EGFR	736	E	Unknown	missense_variant	7	55174743	55174745	11	16893029	16893031	ENSMUST00000020329
	EGFR	743	A	Unknown	missense_variant	7	55174764	55174766	11	16893050	16893052	ENSMUST00000020329
	EGFR	747	L	Likely Gain-of-function	missense_variant	7	55174776	55174778	11	16893062	16893064	ENSMUST00000020329
	EGFR	750	A	Gain-of-function	missense_variant	7	55174785	55174787	11	16893071	16893073	ENSMUST00000020329
	EGFR	755	A	Inconclusive	missense_variant	7	55174800	55174802	11	16893086	16893088	ENSMUST00000020329
	EGFR	758	E	Unknown	missense_variant	7	55174809	55174811	11	16893095	16893097	ENSMUST00000020329
	EGFR	760	L	Unknown	missense_variant	7	55174815	55174817	11	16893101	16893103	ENSMUST00000020329
	EGFR	761	D	Likely Gain-of-function	missense_variant,splice_region_variant	7	55174818	55174820	11	16893104	16893106	ENSMUST00000020329
	EGFR	765	V	Unknown	missense_variant	7	55181302	55181304	11	16896903	16896905	ENSMUST00000020329
	EGFR	768	S	Gain-of-function	missense_variant	7	55181311	55181313	11	16896912	16896914	ENSMUST00000020329
	EGFR	773	H	Likely Gain-of-function	missense_variant	7	55181326	55181328	11	16896927	16896929	ENSMUST00000020329
	EGFR	774	V	Inconclusive	missense_variant	7	55181329	55181331	11	16896930	16896932	ENSMUST00000020329
	EGFR	775	C	Unknown	missense_variant	7	55181332	55181334	11	16896933	16896935	ENSMUST00000020329
	EGFR	776	R	Gain-of-function	missense_variant	7	55181335	55181337	11	16896936	16896938	ENSMUST00000020329
	EGFR	787	Q	Likely Gain-of-function	missense_variant	7	55181368	55181370	11	16896969	16896971	ENSMUST00000020329
	EGFR	790	T	Gain-of-function	missense_variant	7	55181377	55181379	11	16896978	16896980	ENSMUST00000020329
	EGFR	794	P	Unknown	missense_variant	7	55181389	55181391	11	16896990	16896992	ENSMUST00000020329
	EGFR	815	L	Unknown	missense_variant	7	55181452	55181454	11	16897053	16897055	ENSMUST00000020329
	EGFR	820	Q	Unknown	stop_gained	7	55181467	55181469	11	16897068	16897070	ENSMUST00000020329
	EGFR	829	E	Unknown	stop_gained	7	55191734	55191736	11	16904320	16904322	ENSMUST00000020329
	EGFR	833	L	Gain-of-function	missense_variant	7	55191746	55191748	11	16904332	16904334	ENSMUST00000020329
	EGFR	834	V	Inconclusive	missense_variant	7	55191749	55191751	11	16904335	16904337	ENSMUST00000020329
	EGFR	837	D	Unknown	missense_variant	7	55191758	55191760	11	16904344	16904346	ENSMUST00000020329
	EGFR	843	V	Gain-of-function	missense_variant	7	55191776	55191778	11	16904362	16904364	ENSMUST00000020329
	EGFR	845	V	Unknown	missense_variant	7	55191782	55191784	11	16904368	16904370	ENSMUST00000020329
	EGFR	847	T	Unknown	missense_variant	7	55191788	55191790	11	16904374	16904376	ENSMUST00000020329
	EGFR	854	T	Likely Gain-of-function	missense_variant	7	55191809	55191811	11	16904395	16904397	ENSMUST00000020329
	EGFR	858	L	Gain-of-function	missense_variant	7	55191821	55191823	11	16904407	16904409	ENSMUST00000020329
	EGFR	860	K	Inconclusive	missense_variant	7	55191827	55191829	11	16904413	16904415	ENSMUST00000020329
	EGFR	861	L	Gain-of-function	missense_variant	7	55191830	55191832	11	16904416	16904418	ENSMUST00000020329
	EGFR	867	K	Unknown	missense_variant	7	55191848	55191850	11	16904434	16904436	ENSMUST00000020329
	EGFR	870	H	Likely Neutral	missense_variant	7	55191857	55191859	11	16904443	16904445	ENSMUST00000020329
	EGFR	877	P	Unknown	missense_variant	7	55192769	55192771	11	16905351	16905353	ENSMUST00000020329
	EGFR	880	W	Unknown	stop_gained	7	55192778	55192780	11	16905360	16905362	ENSMUST00000020329
	EGFR	882	A	Unknown	missense_variant	7	55192784	55192786	11	16905366	16905368	ENSMUST00000020329
	EGFR	884	E	Gain-of-function	missense_variant	7	55192790	55192792	11	16905372	16905374	ENSMUST00000020329
	EGFR	901	G	Unknown	missense_variant,splice_region_variant	7	55192841	55192843	11	16906735	16906737	ENSMUST00000020329
	EGFR	909	T	Unknown	missense_variant	7	55198740	55198742	11	16906759	16906761	ENSMUST00000020329
	EGFR	911	G	Unknown	missense_variant	7	55198746	55198748	11	16906765	16906767	ENSMUST00000020329
	EGFR	912	S	Unknown	missense_variant	7	55198749	55198751	11	16906768	16906770	ENSMUST00000020329
	EGFR	925	S	Unknown	missense_variant	7	55198788	55198790	11	16906807	16906809	ENSMUST00000020329
	EGFR	932	R	Unknown	missense_variant	7	55198809	55198811	11	16906828	16906830	ENSMUST00000020329
	EGFR	945	M	Unknown	missense_variant	7	55198848	55198850	11	16906867	16906869	ENSMUST00000020329
	EGFR	955	A	Unknown	missense_variant	7	55200330	55200332	11	16908891	16908893	ENSMUST00000020329
	EGFR	958	R	Unknown	missense_variant	7	55200339	55200341	11	16908900	16908902	ENSMUST00000020329
	EGFR	962	R	Unknown	missense_variant	7	55200351	55200353	11	16908912	16908914	ENSMUST00000020329
	EGFR	967	E	Unknown	missense_variant	7	55200366	55200368	11	16908927	16908929	ENSMUST00000020329
	EGFR	971	M	Unknown	missense_variant	7	55200378	55200380	11	16908939	16908941	ENSMUST00000020329
	EGFR	972	A	Unknown	missense_variant	7	55200381	55200383	11	16908942	16908944	ENSMUST00000020329
	EGFR	977	R	Unknown	missense_variant	7	55200396	55200398	11	16908957	16908959	ENSMUST00000020329
	EGFR	997	F	Unknown	missense_variant	7	55201230	55201232	11	16909774	16909776	ENSMUST00000020329
	EGFR	1000	A	Unknown	missense_variant	7	55201239	55201241	11	16909783	16909785	ENSMUST00000020329
	EGFR	1004	E	Unknown	missense_variant	7	55201251	55201253	11	16909795	16909797	ENSMUST00000020329
	EGFR	1009	D	Unknown	missense_variant	7	55201266	55201268	11	16909810	16909812	ENSMUST00000020329
	EGFR	1010	V	Unknown	missense_variant	7	55201269	55201271	11	16909813	16909815	ENSMUST00000020329
	EGFR	1014	D	Unknown	missense_variant	7	55201281	55201283	11	16909825	16909827	ENSMUST00000020329
	EGFR	1019	P	Unknown	missense_variant	7	55201296	55201298	11	16909840	16909842	ENSMUST00000020329
	EGFR	1041	T	Likely Gain-of-function	missense_variant	7	55201741	55201743	11	16910214	16910216	ENSMUST00000020329
	EGFR	1049	C	Unknown	missense_variant	7	55201765	55201767	11	16910238	16910240	ENSMUST00000020329
	EGFR	1065	F	Unknown	missense_variant	7	55202547	55202549	11	16910818	16910820	ENSMUST00000020329
	EGFR	1067	Q	Unknown	missense_variant	7	55202553	55202555	11	16910824	16910826	ENSMUST00000020329
	EGFR	1068	R	Unknown	missense_variant	7	55202556	55202558	11	16910827	16910829	ENSMUST00000020329
	EGFR	1069	Y	Unknown	missense_variant	7	55202559	55202561	11	16910830	16910832	ENSMUST00000020329
	EGFR	1070	S	Unknown	missense_variant	7	55202562	55202564	11	16910833	16910835	ENSMUST00000020329
	EGFR	1083	D	Unknown	missense_variant	7	55202601	55202603	11	16910872	16910874	ENSMUST00000020329
	EGFR	1088	P	Unknown	missense_variant	7	55202616	55202618	11	16910887	16910889	ENSMUST00000020329
	EGFR	1094	N	Unknown	missense_variant	7	55205264	55205266	11	16911502	16911504	ENSMUST00000020329
	EGFR	1096	S	Unknown	missense_variant	7	55205270	55205272	11	16911508	16911510	ENSMUST00000020329
	EGFR	1106	Q	Unknown	missense_variant	7	55205300	55205302	11	16911538	16911540	ENSMUST00000020329
	EGFR	1107	N	Unknown	missense_variant	7	55205303	55205305	11	16911541	16911543	ENSMUST00000020329
	EGFR	1108	P	Unknown	missense_variant	7	55205306	55205308	11	16911544	16911546	ENSMUST00000020329
	EGFR	1112	N	Unknown	missense_variant	7	55205318	55205320	11	16911556	16911558	ENSMUST00000020329
	EGFR	1118	A	Unknown	missense_variant	7	55205336	55205338	11	16911574	16911576	ENSMUST00000020329
	EGFR	1124	H	Unknown	missense_variant	7	55205354	55205356	11	16911592	16911594	ENSMUST00000020329
	EGFR	1136	P	Unknown	missense_variant	7	55205390	55205392	11	16911628	16911630	ENSMUST00000020329
	EGFR	1137	E	Unknown	missense_variant	7	55205393	55205395	11	16911631	16911633	ENSMUST00000020329
	EGFR	1139	L	Unknown	missense_variant	7	55205399	55205401	11	16911637	16911639	ENSMUST00000020329
	EGFR	1185	G	Unknown	missense_variant	7	55205537	55205539	11	16911775	16911777	ENSMUST00000020329
	EGFR	1188	K	Unknown	stop_gained	7	55205546	55205548	11	16911784	16911786	ENSMUST00000020329
	EGFR	1193	E	Unknown	stop_gained	7	55205561	55205563	11	16911799	16911801	ENSMUST00000020329
	EGFR	1199	R	Unknown	missense_variant	7	55205579	55205581	11	16911817	16911819	ENSMUST00000020329
	EGFR	1201	A	Unknown	missense_variant	7	55205585	55205587	11	16911823	16911825	ENSMUST00000020329
	EGFR	1207	F	Unknown	missense_variant	7	55205603	55205605	11	16911841	16911843	ENSMUST00000020329
	EIF1AX	2	P	Unknown	missense_variant	X	20141635	20141637	X	159372403	159372405	ENSMUST00000087143
	EIF1AX	4	N	Unknown	missense_variant	X	20141629	20141631	X	159372409	159372411	ENSMUST00000087143
	EIF1AX	6	G	Likely Gain-of-function	missense_variant,splice_region_variant	X	20141623	20141625	X	159376380	159376382	ENSMUST00000087143
	EIF1AX	9	G	Unknown	missense_variant	X	20138612	20138614	X	159376389	159376391	ENSMUST00000087143
	EIF1AX	10	K	Unknown	missense_variant	X	20138609	20138611	X	159376392	159376394	ENSMUST00000087143
	EIF1AX	13	R	Unknown	missense_variant	X	20138600	20138602	X	159376401	159376403	ENSMUST00000087143
	EIF4A2	335	R	Unknown	missense_variant	3	186787806	186787808	16	23111820	23111822	ENSMUST00000023599
	EIF4A2	389	E	Unknown	missense_variant	3	186789210	186789212	16	23113252	23113254	ENSMUST00000023599
	EP300	415	L	Unknown	missense_variant	22	41129964	41129966	15	81611484	81611486	ENSMUST00000068387
	EP300	754	R	Unknown	missense_variant	22	41149056	41149058	15	81626356	81626358	ENSMUST00000068387
	EP300	1100	S	Unknown	missense_variant	22	41157205	41157207	15	81631650	81631652	ENSMUST00000068387
	EP300	1164	C	Unknown	missense_variant	22	41157397	41157399	15	81631842	81631844	ENSMUST00000068387
	EP300	1373	F	Unknown	missense_variant	22	41168812	41168814	15	81640086	81640088	ENSMUST00000068387
	EP300	1375	G	Unknown	missense_variant	22	41168818	41168820	15	81640092	81640094	ENSMUST00000068387
	EP300	1377	H	Unknown	missense_variant	22	41168824	41168826	15	81640098	81640100	ENSMUST00000068387
	EP300	1397	Y	Unknown	missense_variant	22	41169519	41169521	15	81640456	81640458	ENSMUST00000068387
	EP300	1399	D	Likely Loss-of-function	missense_variant	22	41169525	41169527	15	81640462	81640464	ENSMUST00000068387
	EP300	1414	Y	Loss-of-function	missense_variant	22	41169570	41169572	15	81640507	81640509	ENSMUST00000068387
	EP300	1451	H	Likely Loss-of-function	missense_variant	22	41170470	41170472	15	81641324	81641326	ENSMUST00000068387
	EP300	1455	Q	Unknown	missense_variant	22	41170482	41170484	15	81641336	81641338	ENSMUST00000068387
	EP300	1466	W	Unknown	missense_variant	22	41170515	41170517	15	81641369	81641371	ENSMUST00000068387
	EP300	1467	Y	Unknown	missense_variant	22	41170518	41170520	15	81641372	81641374	ENSMUST00000068387
	EP300	1502	P	Loss-of-function	missense_variant	22	41172550	41172552	15	81643078	81643080	ENSMUST00000068387
	EP300	1595	F	Unknown	missense_variant	22	41176250	41176252	15	81648342	81648344	ENSMUST00000068387
	EP300	1627	R	Inconclusive	missense_variant	22	41176346	41176348	15	81648438	81648440	ENSMUST00000068387
	EPCAM	187	E	Unknown	missense_variant	2	47378956	47378958	17	87643545	87643547	ENSMUST00000234623
	EPCAM	304	E	Unknown	missense_variant	2	47386578	47386580	17	87650434	87650436	ENSMUST00000234623
	EPHA3	136	R	Likely Loss-of-function	stop_gained	3	89210112	89210114	16	63773316	63773318	ENSMUST00000064405
	EPHA3	750	R	Unknown	missense_variant	3	89431261	89431263	16	63583484	63583486	ENSMUST00000064405
	EPHA3	769	R	Unknown	missense_variant	3	89431318	89431320	16	63583427	63583429	ENSMUST00000064405
	EPHA7	281	R	Unknown	missense_variant	6	93358401	93358403	4	28870565	28870567	ENSMUST00000080934
	EPHA7	656	G	Unknown	missense_variant	6	93258241	93258243	4	28948639	28948641	ENSMUST00000029964
	EPHA7	895	R	Unknown	missense_variant	6	93246833	93246835	4	28961439	28961441	ENSMUST00000029964
	EPHB1	351	R	Likely Loss-of-function	missense_variant	3	135132803	135132805	9	102041256	102041258	ENSMUST00000035129
	EPHB1	364	R	Unknown	missense_variant	3	135132842	135132844	9	102041217	102041219	ENSMUST00000035129
	EPHB1	387	T	Unknown	missense_variant	3	135132911	135132913	9	102041148	102041150	ENSMUST00000035129
	EPHB1	743	R	Unknown	missense_variant	3	135201570	135201572	9	101964049	101964051	ENSMUST00000035129
	EPHB1	749	N	Unknown	missense_variant	3	135201588	135201590	9	101964031	101964033	ENSMUST00000035129
	EPHB1	762	D	Unknown	missense_variant	3	135201627	135201629	9	101963992	101963994	ENSMUST00000035129
	EPHB1	767	R	Unknown	missense_variant	3	135201642	135201644	9	101963977	101963979	ENSMUST00000035129
	ERBB2	21	A	Unknown	missense_variant	17	39700299	39700301	11	98412723	98412725	ENSMUST00000058295
	ERBB2	30	D	Unknown	missense_variant	17	39707004	39707006	11	98420103	98420105	ENSMUST00000058295
	ERBB2	36	P	Likely Neutral	missense_variant	17	39707022	39707024	11	98420121	98420123	ENSMUST00000058295
	ERBB2	37	A	Unknown	missense_variant	17	39707025	39707027	11	98420124	98420126	ENSMUST00000058295
	ERBB2	42	H	Unknown	missense_variant	17	39707040	39707042	11	98420139	98420141	ENSMUST00000058295
	ERBB2	47	R	Unknown	missense_variant	17	39707055	39707057	11	98420154	98420156	ENSMUST00000058295
	ERBB2	58	G	Unknown	missense_variant	17	39707088	39707090	11	98420187	98420189	ENSMUST00000058295
	ERBB2	81	Q	Unknown	stop_gained	17	39708336	39708338	11	98420880	98420882	ENSMUST00000058295
	ERBB2	97	Q	Unknown	missense_variant	17	39708384	39708386	11	98420928	98420930	ENSMUST00000058295
	ERBB2	100	R	Unknown	missense_variant	17	39708393	39708395	11	98420937	98420939	ENSMUST00000058295
	ERBB2	103	R	Unknown	missense_variant	17	39708402	39708404	11	98420946	98420948	ENSMUST00000058295
	ERBB2	105	T	Unknown	missense_variant	17	39708408	39708410	11	98420952	98420954	ENSMUST00000058295
	ERBB2	116	V	Unknown	missense_variant	17	39708441	39708443	11	98420985	98420987	ENSMUST00000058295
	ERBB2	118	D	Unknown	missense_variant	17	39708447	39708449	11	98420991	98420993	ENSMUST00000058295
	ERBB2	137	L	Unknown	missense_variant	17	39724006	39724008	11	98433493	98433495	ENSMUST00000058295
	ERBB2	147	E	Unknown	missense_variant,splice_region_variant	17	39708534	39708536	11	98422054	98422056	ENSMUST00000058295
	ERBB2	195	C	Unknown	missense_variant	17	39724895	39724897	11	98434061	98434063	ENSMUST00000058295
	ERBB2	200	K	Unknown	missense_variant	17	39724910	39724912	11	98434076	98434078	ENSMUST00000058295
	ERBB2	226	R	Unknown	missense_variant	17	39710118	39710120	11	98422787	98422789	ENSMUST00000058295
	ERBB2	233	T	Unknown	missense_variant	17	39710139	39710141	11	98422808	98422810	ENSMUST00000058295
	ERBB2	242	A	Unknown	missense_variant	17	39710166	39710168	11	98422835	98422837	ENSMUST00000058295
	ERBB2	247	P	Unknown	missense_variant	17	39710181	39710183	11	98422850	98422852	ENSMUST00000058295
	ERBB2	250	S	Unknown	missense_variant	17	39710190	39710192	11	98422859	98422861	ENSMUST00000058295
	ERBB2	258	F	Unknown	missense_variant	17	39710352	39710354	11	98423007	98423009	ENSMUST00000058295
	ERBB2	277	D	Likely Gain-of-function	missense_variant	17	39710409	39710411	11	98423064	98423066	ENSMUST00000058295
	ERBB2	286	E	Unknown	missense_variant	17	39710436	39710438	11	98423091	98423093	ENSMUST00000058295
	ERBB2	292	G	Inconclusive	missense_variant	17	39710454	39710456	11	98423109	98423111	ENSMUST00000058295
	ERBB2	293	A	Likely Neutral	missense_variant	17	39710457	39710459	11	98423112	98423114	ENSMUST00000058295
	ERBB2	297	T	Unknown	missense_variant	17	39710469	39710471	11	98423124	98423126	ENSMUST00000058295
	ERBB2	302	N	Unknown	missense_variant	17	39711930	39711932	11	98424742	98424744	ENSMUST00000058295
	ERBB2	305	S	Unknown	missense_variant	17	39711939	39711941	11	98424751	98424753	ENSMUST00000058295
	ERBB2	310	S	Gain-of-function	missense_variant	17	39711954	39711956	11	98424766	98424768	ENSMUST00000058295
	ERBB2	313	L	Likely Loss-of-function	missense_variant	17	39711963	39711965	11	98424775	98424777	ENSMUST00000058295
	ERBB2	328	T	Unknown	missense_variant	17	39712008	39712010	11	98424820	98424822	ENSMUST00000058295
	ERBB2	335	S	Inconclusive	missense_variant	17	39712029	39712031	11	98424841	98424843	ENSMUST00000058295
	ERBB2	337	P	Unknown	missense_variant	17	39712035	39712037	11	98424847	98424849	ENSMUST00000058295
	ERBB2	361	I	Unknown	missense_variant	17	39712381	39712383	11	98425156	98425158	ENSMUST00000058295
	ERBB2	363	E	Unknown	missense_variant	17	39712387	39712389	11	98425162	98425164	ENSMUST00000058295
	ERBB2	370	I	Unknown	missense_variant	17	39712408	39712410	11	98425183	98425185	ENSMUST00000058295
	ERBB2	377	L	Unknown	missense_variant	17	39712429	39712431	11	98425204	98425206	ENSMUST00000058295
	ERBB2	394	P	Unknown	missense_variant	17	39715317	39715319	11	98426934	98426936	ENSMUST00000058295
	ERBB2	426	Q	Unknown	missense_variant	17	39715499	39715501	11	98427113	98427115	ENSMUST00000058295
	ERBB2	434	R	Unknown	missense_variant	17	39715523	39715525	11	98427137	98427139	ENSMUST00000058295
	ERBB2	440	A	Likely Gain-of-function	missense_variant	17	39715744	39715746	11	98427260	98427262	ENSMUST00000058295
	ERBB2	466	A	Unknown	missense_variant	17	39715822	39715824	11	98427338	98427340	ENSMUST00000058295
	ERBB2	481	P	Unknown	missense_variant	17	39715867	39715869	11	98427383	98427385	ENSMUST00000058295
	ERBB2	487	R	Likely Gain-of-function	missense_variant	17	39715885	39715887	11	98427401	98427403	ENSMUST00000058295
	ERBB2	489	P	Likely Neutral	missense_variant	17	39715891	39715893	11	98427407	98427409	ENSMUST00000058295
	ERBB2	491	Q	Unknown	stop_gained	17	39715897	39715899	11	98427413	98427415	ENSMUST00000058295
	ERBB2	536	R	Unknown	missense_variant	17	39716393	39716395	11	98428006	98428008	ENSMUST00000058295
	ERBB2	544	C	Unknown	missense_variant	17	39716417	39716419	11	98428030	98428032	ENSMUST00000058295
	ERBB2	551	P	Unknown	missense_variant	17	39716519	39716521	11	98428140	98428142	ENSMUST00000058295
	ERBB2	568	Q	Unknown	missense_variant	17	39716570	39716572	11	98428191	98428193	ENSMUST00000058295
	ERBB2	591	K	Unknown	missense_variant	17	39717353	39717355	11	98428857	98428859	ENSMUST00000058295
	ERBB2	627	P	Unknown	missense_variant	17	39717461	39717463	11	98428965	98428967	ENSMUST00000058295
	ERBB2	633	S	Likely Neutral	missense_variant,splice_region_variant	17	39717479	39717481	11	98428983	98428985	ENSMUST00000058295
	ERBB2	652	T	Unknown	missense_variant	17	39723326	39723328	11	98432918	98432920	ENSMUST00000058295
	ERBB2	678	R	Gain-of-function	missense_variant	17	39723404	39723406	11	98432996	98432998	ENSMUST00000058295
	ERBB2	680	Q	Unknown	missense_variant	17	39723410	39723412	11	98433002	98433004	ENSMUST00000058295
	ERBB2	688	R	Unknown	missense_variant	17	39723434	39723436	11	98433026	98433028	ENSMUST00000058295
	ERBB2	697	V	Unknown	missense_variant	17	39723541	39723543	11	98433134	98433136	ENSMUST00000058295
	ERBB2	698	E	Unknown	missense_variant	17	39723544	39723546	11	98433137	98433139	ENSMUST00000058295
	ERBB2	702	P	Unknown	missense_variant	17	39723556	39723558	11	98433149	98433151	ENSMUST00000058295
	ERBB2	705	A	Unknown	missense_variant	17	39723565	39723567	11	98433158	98433160	ENSMUST00000058295
	ERBB2	709	Q	Likely Gain-of-function	missense_variant	17	39723577	39723579	11	98433170	98433172	ENSMUST00000058295
	ERBB2	711	Q	Likely Neutral	missense_variant	17	39723583	39723585	11	98433176	98433178	ENSMUST00000058295
	ERBB2	717	E	Unknown	missense_variant	17	39723601	39723603	11	98433194	98433196	ENSMUST00000058295
	ERBB2	727	G	Inconclusive	missense_variant	17	39723631	39723633	11	98433224	98433226	ENSMUST00000058295
	ERBB2	728	S	Unknown	missense_variant	17	39723634	39723636	11	98433227	98433229	ENSMUST00000058295
	ERBB2	733	T	Likely Gain-of-function	missense_variant	17	39723649	39723651	11	98433242	98433244	ENSMUST00000058295
	ERBB2	742	D	Likely Neutral	missense_variant	17	39723927	39723929	11	98433414	98433416	ENSMUST00000058295
	ERBB2	755	L	Gain-of-function	missense_variant	17	39723966	39723968	11	98433453	98433455	ENSMUST00000058295
	ERBB2	757	E	Unknown	missense_variant	17	39723972	39723974	11	98433459	98433461	ENSMUST00000058295
	ERBB2	767	I	Likely Gain-of-function	missense_variant	17	39724002	39724004	11	98433489	98433491	ENSMUST00000058295
	ERBB2	769	D	Gain-of-function	missense_variant,splice_region_variant	17	39724008	39724010	11	98433495	98433497	ENSMUST00000058295
	ERBB2	776	G	Gain-of-function	missense_variant	17	39724744	39724746	11	98433910	98433912	ENSMUST00000058295
	ERBB2	777	V	Gain-of-function	missense_variant	17	39724747	39724749	11	98433913	98433915	ENSMUST00000058295
	ERBB2	785	L	Inconclusive	missense_variant	17	39724771	39724773	11	98433937	98433939	ENSMUST00000058295
	ERBB2	814	R	Unknown	missense_variant	17	39724858	39724860	11	98434024	98434026	ENSMUST00000058295
	ERBB2	816	R	Unknown	missense_variant	17	39724864	39724866	11	98434030	98434032	ENSMUST00000058295
	ERBB2	825	W	Unknown	stop_gained	17	39724891	39724893	11	98434057	98434059	ENSMUST00000058295
	ERBB2	833	M	Unknown	missense_variant	17	39725052	39725054	11	98434217	98434219	ENSMUST00000058295
	ERBB2	842	V	Gain-of-function	missense_variant	17	39725079	39725081	11	98434244	98434246	ENSMUST00000058295
	ERBB2	853	V	Unknown	missense_variant	17	39725112	39725114	11	98434277	98434279	ENSMUST00000058295
	ERBB2	862	T	Gain-of-function	missense_variant	17	39725139	39725141	11	98434304	98434306	ENSMUST00000058295
	ERBB2	869	L	Gain-of-function	missense_variant	17	39725160	39725162	11	98434325	98434327	ENSMUST00000058295
	ERBB2	873	D	Unknown	missense_variant	17	39725172	39725174	11	98434337	98434339	ENSMUST00000058295
	ERBB2	878	H	Inconclusive	missense_variant	17	39725187	39725189	11	98434352	98434354	ENSMUST00000058295
	ERBB2	884	V	Unknown	missense_variant,splice_region_variant	17	39725327	39725329	11	98434500	98434502	ENSMUST00000058295
	ERBB2	886	I	Unknown	missense_variant	17	39725333	39725335	11	98434506	98434508	ENSMUST00000058295
	ERBB2	906	W	Unknown	missense_variant	17	39725393	39725395	11	98434566	98434568	ENSMUST00000058295
	ERBB2	927	P	Unknown	missense_variant	17	39725760	39725762	11	98434855	98434857	ENSMUST00000058295
	ERBB2	933	D	Unknown	missense_variant	17	39725778	39725780	11	98434873	98434875	ENSMUST00000058295
	ERBB2	934	L	Unknown	missense_variant	17	39725781	39725783	11	98434876	98434878	ENSMUST00000058295
	ERBB2	938	G	Unknown	missense_variant	17	39725793	39725795	11	98434888	98434890	ENSMUST00000058295
	ERBB2	944	P	Unknown	missense_variant	17	39725811	39725813	11	98434906	98434908	ENSMUST00000058295
	ERBB2	978	R	Unknown	missense_variant	17	39726621	39726623	11	98435334	98435336	ENSMUST00000058295
	ERBB2	1026	P	Unknown	missense_variant	17	39726920	39726922	11	98435630	98435632	ENSMUST00000058295
	ERBB2	1056	G	Unknown	missense_variant	17	39727301	39727303	11	98435935	98435937	ENSMUST00000058295
	ERBB2	1078	S	Unknown	missense_variant	17	39727367	39727369	11	98436001	98436003	ENSMUST00000058295
	ERBB2	1084	D	Unknown	missense_variant	17	39727385	39727387	11	98436019	98436021	ENSMUST00000058295
	ERBB2	1105	D	Unknown	missense_variant	17	39727448	39727450	11	98436082	98436084	ENSMUST00000058295
	ERBB2	1116	P	Unknown	missense_variant	17	39727481	39727483	11	98436115	98436117	ENSMUST00000058295
	ERBB2	1128	V	Likely Neutral	missense_variant	17	39727517	39727519	11	98436151	98436153	ENSMUST00000058295
	ERBB2	1161	R	Unknown	missense_variant	17	39727757	39727759	11	98436381	98436383	ENSMUST00000058295
	ERBB2	1166	T	Unknown	missense_variant	17	39727772	39727774	11	98436396	98436398	ENSMUST00000058295
	ERBB2	1167	L	Unknown	missense_variant	17	39727775	39727777	11	98436399	98436401	ENSMUST00000058295
	ERBB2	1168	E	Unknown	stop_gained	17	39727778	39727780	11	98436402	98436404	ENSMUST00000058295
	ERBB2	1184	V	Unknown	missense_variant	17	39727826	39727828	11	98436450	98436452	ENSMUST00000058295
	ERBB2	1202	G	Unknown	missense_variant	17	39727880	39727882	11	98436504	98436506	ENSMUST00000058295
	ERBB2	1204	A	Unknown	missense_variant	17	39727886	39727888	11	98436510	98436512	ENSMUST00000058295
	ERBB2	1206	Q	Unknown	missense_variant	17	39727892	39727894	11	98436516	98436518	ENSMUST00000058295
	ERBB2	1208	H	Unknown	missense_variant	17	39727898	39727900	11	98436522	98436524	ENSMUST00000058295
	ERBB2	1212	A	Unknown	missense_variant	17	39727910	39727912	11	98436534	98436536	ENSMUST00000058295
	ERBB2	1223	W	Unknown	stop_gained	17	39727943	39727945	11	98436567	98436569	ENSMUST00000058295
	ERBB2	1254	P	Unknown	missense_variant	17	39728036	39728038	11	98436660	98436662	ENSMUST00000058295
	ERBB3	7	L	Unknown	missense_variant	12	56080319	56080321	10	128589481	128589483	ENSMUST00000082059
	ERBB3	20	S	Unknown	missense_variant	12	56080358	56080360	10	128589442	128589444	ENSMUST00000082059
	ERBB3	35	G	Unknown	missense_variant	12	56083771	56083773	10	128586269	128586271	ENSMUST00000082059
	ERBB3	41	D	Unknown	missense_variant	12	56083789	56083791	10	128586251	128586253	ENSMUST00000082059
	ERBB3	63	L	Unknown	missense_variant	12	56083855	56083857	10	128586185	128586187	ENSMUST00000082059
	ERBB3	75	S	Unknown	missense_variant	12	56083891	56083893	10	128586149	128586151	ENSMUST00000082059
	ERBB3	81	R	Unknown	missense_variant	12	56085001	56085003	10	128585190	128585192	ENSMUST00000082059
	ERBB3	90	A	Unknown	missense_variant	12	56085028	56085030	10	128585163	128585165	ENSMUST00000082059
	ERBB3	103	R	Inconclusive	missense_variant	12	56085067	56085069	10	128585124	128585126	ENSMUST00000082059
	ERBB3	104	V	Likely Gain-of-function	missense_variant	12	56085070	56085072	10	128585121	128585123	ENSMUST00000082059
	ERBB3	106	R	Unknown	stop_gained	12	56085076	56085078	10	128585115	128585117	ENSMUST00000082059
	ERBB3	120	M	Unknown	missense_variant	12	56085118	56085120	10	128585073	128585075	ENSMUST00000082059
	ERBB3	127	S	Unknown	missense_variant	12	56085139	56085141	10	128585052	128585054	ENSMUST00000082059
	ERBB3	128	S	Unknown	missense_variant	12	56085142	56085144	10	128585049	128585051	ENSMUST00000082059
	ERBB3	130	A	Unknown	missense_variant	12	56085148	56085150	10	128585043	128585045	ENSMUST00000082059
	ERBB3	132	R	Unknown	missense_variant	12	56085154	56085156	10	128585037	128585039	ENSMUST00000082059
	ERBB3	143	L	Unknown	missense_variant	12	56086536	56086538	10	128584429	128584431	ENSMUST00000082059
	ERBB3	148	Y	Unknown	missense_variant	12	56086551	56086553	10	128584414	128584416	ENSMUST00000082059
	ERBB3	150	E	Unknown	missense_variant	12	56086557	56086559	10	128584408	128584410	ENSMUST00000082059
	ERBB3	153	D	Unknown	missense_variant	12	56086566	56086568	10	128584399	128584401	ENSMUST00000082059
	ERBB3	171	D	Unknown	missense_variant	12	56086620	56086622	10	128584345	128584347	ENSMUST00000082059
	ERBB3	173	E	Unknown	missense_variant	12	56086626	56086628	10	128584339	128584341	ENSMUST00000082059
	ERBB3	174	I	Unknown	missense_variant	12	56086629	56086631	10	128584336	128584338	ENSMUST00000082059
	ERBB3	184	P	Unknown	missense_variant,splice_region_variant	12	56087579	56087581	10	128583698	128583700	ENSMUST00000082059
	ERBB3	212	P	Unknown	missense_variant	12	56087815	56087817	10	128583462	128583464	ENSMUST00000082059
	ERBB3	219	F	Unknown	missense_variant	12	56087836	56087838	10	128583441	128583443	ENSMUST00000082059
	ERBB3	221	P	Unknown	missense_variant	12	56087842	56087844	10	128583435	128583437	ENSMUST00000082059
	ERBB3	232	A	Gain-of-function	missense_variant	12	56087875	56087877	10	128583402	128583404	ENSMUST00000082059
	ERBB3	233	G	Unknown	missense_variant	12	56087878	56087880	10	128583399	128583401	ENSMUST00000082059
	ERBB3	236	S	Unknown	missense_variant	12	56087887	56087889	10	128583390	128583392	ENSMUST00000082059
	ERBB3	245	A	Unknown	missense_variant,splice_region_variant	12	56088021	56088023	10	128583256	128583258	ENSMUST00000082059
	ERBB3	247	R	Unknown	missense_variant	12	56088027	56088029	10	128583250	128583252	ENSMUST00000082059
	ERBB3	251	D	Unknown	missense_variant	12	56088039	56088041	10	128583238	128583240	ENSMUST00000082059
	ERBB3	258	R	Unknown	missense_variant	12	56088060	56088062	10	128583217	128583219	ENSMUST00000082059
	ERBB3	262	P	Gain-of-function	missense_variant	12	56088072	56088074	10	128583205	128583207	ENSMUST00000082059
	ERBB3	263	L	Unknown	missense_variant	12	56088075	56088077	10	128583202	128583204	ENSMUST00000082059
	ERBB3	276	P	Unknown	missense_variant	12	56088114	56088116	10	128583163	128583165	ENSMUST00000082059
	ERBB3	284	G	Gain-of-function	missense_variant	12	56088138	56088140	10	128583139	128583141	ENSMUST00000082059
	ERBB3	306	P	Unknown	missense_variant	12	56088584	56088586	10	128582060	128582062	ENSMUST00000082059
	ERBB3	310	M	Unknown	missense_variant	12	56088596	56088598	10	128582048	128582050	ENSMUST00000082059
	ERBB3	325	G	Unknown	missense_variant	12	56088641	56088643	10	128582003	128582005	ENSMUST00000082059
	ERBB3	332	E	Unknown	missense_variant	12	56088753	56088755	10	128581877	128581879	ENSMUST00000082059
	ERBB3	337	G	Unknown	missense_variant	12	56088768	56088770	10	128581862	128581864	ENSMUST00000082059
	ERBB3	343	V	Unknown	missense_variant	12	56088786	56088788	10	128581844	128581846	ENSMUST00000082059
	ERBB3	356	K	Unknown	missense_variant	12	56088825	56088827	10	128581805	128581807	ENSMUST00000082059
	ERBB3	359	G	Unknown	missense_variant	12	56088834	56088836	10	128581796	128581798	ENSMUST00000082059
	ERBB3	383	K	Unknown	missense_variant	12	56092784	56092786	10	128579530	128579532	ENSMUST00000082059
	ERBB3	392	E	Unknown	stop_gained	12	56092811	56092813	10	128579503	128579505	ENSMUST00000082059
	ERBB3	403	P	Unknown	missense_variant	12	56093009	56093011	10	128579067	128579069	ENSMUST00000082059
	ERBB3	413	S	Unknown	missense_variant	12	56093039	56093041	10	128579037	128579039	ENSMUST00000082059
	ERBB3	414	N	Unknown	missense_variant	12	56093042	56093044	10	128579034	128579036	ENSMUST00000082059
	ERBB3	417	T	Unknown	missense_variant	12	56093051	56093053	10	128579025	128579027	ENSMUST00000082059
	ERBB3	418	I	Unknown	missense_variant	12	56093054	56093056	10	128579022	128579024	ENSMUST00000082059
	ERBB3	419	G	Unknown	missense_variant	12	56093057	56093059	10	128579019	128579021	ENSMUST00000082059
	ERBB3	420	G	Unknown	missense_variant	12	56093060	56093062	10	128579016	128579018	ENSMUST00000082059
	ERBB3	480	E	Unknown	missense_variant	12	56093508	56093510	10	128578434	128578436	ENSMUST00000082059
	ERBB3	483	D	Unknown	missense_variant	12	56093517	56093519	10	128578425	128578427	ENSMUST00000082059
	ERBB3	501	D	Unknown	missense_variant	12	56093784	56093786	10	128578210	128578212	ENSMUST00000082059
	ERBB3	508	G	Unknown	missense_variant	12	56093805	56093807	10	128578189	128578191	ENSMUST00000082059
	ERBB3	530	V	Unknown	missense_variant	12	56093871	56093873	10	128578123	128578125	ENSMUST00000082059
	ERBB3	560	E	Unknown	missense_variant	12	56094163	56094165	10	128577228	128577230	ENSMUST00000082059
	ERBB3	574	A	Unknown	missense_variant	12	56094417	56094419	10	128576998	128577000	ENSMUST00000082059
	ERBB3	576	C	Unknown	missense_variant	12	56094423	56094425	10	128576992	128576994	ENSMUST00000082059
	ERBB3	581	D	Unknown	missense_variant	12	56094438	56094440	10	128576977	128576979	ENSMUST00000082059
	ERBB3	582	G	Unknown	missense_variant	12	56094441	56094443	10	128576974	128576976	ENSMUST00000082059
	ERBB3	583	P	Unknown	missense_variant	12	56094444	56094446	10	128576971	128576973	ENSMUST00000082059
	ERBB3	584	H	Unknown	missense_variant	12	56094447	56094449	10	128576968	128576970	ENSMUST00000082059
	ERBB3	588	S	Unknown	missense_variant	12	56094459	56094461	10	128576956	128576958	ENSMUST00000082059
	ERBB3	591	H	Unknown	missense_variant	12	56094468	56094470	10	128576947	128576949	ENSMUST00000082059
	ERBB3	599	P	Unknown	missense_variant	12	56094492	56094494	10	128576923	128576925	ENSMUST00000082059
	ERBB3	601	Y	Unknown	missense_variant	12	56094498	56094500	10	128576917	128576919	ENSMUST00000082059
	ERBB3	615	E	Unknown	missense_variant	12	56094540	56094542	10	128576875	128576877	ENSMUST00000082059
	ERBB3	635	V	Unknown	missense_variant	12	56095300	56095302	10	128575990	128575992	ENSMUST00000082059
	ERBB3	667	R	Unknown	missense_variant	12	56095750	56095752	10	128574393	128574395	ENSMUST00000082059
	ERBB3	673	N	Unknown	missense_variant	12	56095768	56095770	10	128574375	128574377	ENSMUST00000082059
	ERBB3	674	K	Unknown	missense_variant	12	56095771	56095773	10	128574372	128574374	ENSMUST00000082059
	ERBB3	679	R	Unknown	missense_variant	12	56095786	56095788	10	128574357	128574359	ENSMUST00000082059
	ERBB3	683	R	Unknown	missense_variant	12	56095798	56095800	10	128574345	128574347	ENSMUST00000082059
	ERBB3	689	P	Unknown	missense_variant	12	56096512	56096514	10	128573520	128573522	ENSMUST00000082059
	ERBB3	709	L	Unknown	missense_variant	12	56096572	56096574	10	128573460	128573462	ENSMUST00000082059
	ERBB3	731	E	Unknown	missense_variant	12	56096763	56096765	10	128573256	128573258	ENSMUST00000082059
	ERBB3	736	K	Unknown	missense_variant	12	56096778	56096780	10	128573241	128573243	ENSMUST00000082059
	ERBB3	760	M	Unknown	missense_variant	12	56097048	56097050	10	128572939	128572941	ENSMUST00000082059
	ERBB3	774	L	Unknown	missense_variant	12	56097090	56097092	10	128572897	128572899	ENSMUST00000082059
	ERBB3	779	P	Unknown	missense_variant	12	56097105	56097107	10	128572882	128572884	ENSMUST00000082059
	ERBB3	809	Q	Gain-of-function	missense_variant	12	56097195	56097197	10	128572792	128572794	ENSMUST00000082059
	ERBB3	846	S	Gain-of-function	missense_variant	12	56097860	56097862	10	128572512	128572514	ENSMUST00000082059
	ERBB3	847	Q	Unknown	missense_variant	12	56097863	56097865	10	128572509	128572511	ENSMUST00000082059
	ERBB3	860	P	Unknown	missense_variant	12	56097902	56097904	10	128572470	128572472	ENSMUST00000082059
	ERBB3	862	D	Unknown	missense_variant	12	56097908	56097910	10	128572464	128572466	ENSMUST00000082059
	ERBB3	882	S	Unknown	missense_variant	12	56098527	56098529	10	128572175	128572177	ENSMUST00000082059
	ERBB3	903	E	Unknown	missense_variant	12	56098773	56098775	10	128571775	128571777	ENSMUST00000082059
	ERBB3	925	E	Unknown	missense_variant	12	56098839	56098841	10	128571709	128571711	ENSMUST00000082059
	ERBB3	928	E	Gain-of-function	missense_variant	12	56098848	56098850	10	128571700	128571702	ENSMUST00000082059
	ERBB3	951	D	Unknown	missense_variant	12	56099659	56099661	10	128571530	128571532	ENSMUST00000082059
	ERBB3	959	K	Unknown	missense_variant	12	56099683	56099685	10	128571506	128571508	ENSMUST00000082059
	ERBB3	984	P	Unknown	missense_variant	12	56099850	56099852	10	128571344	128571346	ENSMUST00000082059
	ERBB3	994	G	Unknown	missense_variant	12	56100201	56100203	10	128570978	128570980	ENSMUST00000082059
	ERBB3	1012	D	Unknown	missense_variant	12	56099934	56099936	10	128571260	128571262	ENSMUST00000082059
	ERBB3	1030	A	Unknown	missense_variant	12	56099988	56099990	10	128571209	128571211	ENSMUST00000082059
	ERBB3	1040	R	Unknown	missense_variant	12	56100018	56100020	10	128571179	128571181	ENSMUST00000082059
	ERBB3	1053	G	Unknown	missense_variant	12	56100201	56100203	10	128570978	128570980	ENSMUST00000082059
	ERBB3	1062	L	Unknown	missense_variant	12	56100228	56100230	10	128570951	128570953	ENSMUST00000082059
	ERBB3	1077	R	Unknown	missense_variant	12	56101265	56101267	10	128570148	128570150	ENSMUST00000082059
	ERBB3	1089	R	Unknown	missense_variant	12	56101124	56101126	10	128570289	128570291	ENSMUST00000082059
	ERBB3	1118	R	Unknown	missense_variant	12	56101211	56101213	10	128570202	128570204	ENSMUST00000082059
	ERBB3	1125	R	Unknown	missense_variant	12	56101232	56101234	10	128570181	128570183	ENSMUST00000082059
	ERBB3	1128	G	Unknown	missense_variant	12	56101241	56101243	10	128570172	128570174	ENSMUST00000082059
	ERBB3	1131	A	Inconclusive	missense_variant	12	56101250	56101252	10	128570163	128570165	ENSMUST00000082059
	ERBB3	1134	S	Unknown	missense_variant	12	56101259	56101261	10	128570154	128570156	ENSMUST00000082059
	ERBB3	1135	Q	Unknown	missense_variant	12	56101262	56101264	10	128570151	128570153	ENSMUST00000082059
	ERBB3	1145	P	Unknown	missense_variant	12	56101292	56101294	10	128570121	128570123	ENSMUST00000082059
	ERBB3	1148	P	Unknown	missense_variant	12	56101301	56101303	10	128570112	128570114	ENSMUST00000082059
	ERBB3	1159	Y	Unknown	missense_variant	12	56101334	56101336	10	128570079	128570081	ENSMUST00000082059
	ERBB3	1173	R	Unknown	missense_variant	12	56101543	56101545	10	128569878	128569880	ENSMUST00000082059
	ERBB3	1189	E	Unknown	missense_variant	12	56101591	56101593	10	128569830	128569832	ENSMUST00000082059
	ERBB3	1192	D	Unknown	missense_variant	12	56101600	56101602	10	128569821	128569823	ENSMUST00000082059
	ERBB3	1202	R	Unknown	missense_variant	12	56101630	56101632	10	128569791	128569793	ENSMUST00000082059
	ERBB3	1204	R	Unknown	missense_variant	12	56101636	56101638	10	128569785	128569787	ENSMUST00000082059
	ERBB3	1214	P	Unknown	missense_variant	12	56101666	56101668	10	128569755	128569757	ENSMUST00000082059
	ERBB3	1223	E	Unknown	missense_variant	12	56101693	56101695	10	128569728	128569730	ENSMUST00000082059
	ERBB3	1227	V	Unknown	missense_variant	12	56101705	56101707	10	128569716	128569718	ENSMUST00000082059
	ERBB3	1232	S	Unknown	missense_variant	12	56101720	56101722	10	128569701	128569703	ENSMUST00000082059
	ERBB3	1234	S	Unknown	missense_variant	12	56101726	56101728	10	128569695	128569697	ENSMUST00000082059
	ERBB3	1243	L	Unknown	missense_variant	12	56101753	56101755	10	128569668	128569670	ENSMUST00000082059
	ERBB3	1252	A	Unknown	missense_variant	12	56101780	56101782	10	128569641	128569643	ENSMUST00000082059
	ERBB3	1258	E	Unknown	missense_variant	12	56101798	56101800	10	128569623	128569625	ENSMUST00000082059
	ERBB3	1267	R	Unknown	missense_variant	12	56101825	56101827	10	128569596	128569598	ENSMUST00000082059
	ERBB3	1271	G	Unknown	missense_variant	12	56101837	56101839	10	128569584	128569586	ENSMUST00000082059
	ERBB3	1279	M	Unknown	missense_variant	12	56101861	56101863	10	128569560	128569562	ENSMUST00000082059
	ERBB3	1280	G	Unknown	missense_variant	12	56101864	56101866	10	128569557	128569559	ENSMUST00000082059
	ERBB3	1282	C	Unknown	missense_variant	12	56101870	56101872	10	128569551	128569553	ENSMUST00000082059
	ERBB3	1284	A	Unknown	missense_variant	12	56101876	56101878	10	128569545	128569547	ENSMUST00000082059
	ERBB3	1301	Q	Unknown	missense_variant	12	56101927	56101929	10	128569494	128569496	ENSMUST00000082059
	ERBB3	1309	R	Unknown	missense_variant	12	56101951	56101953	10	128569470	128569472	ENSMUST00000082059
	ERBB3	1339	A	Unknown	missense_variant	12	56102041	56102043	10	128569380	128569382	ENSMUST00000082059
	ERBB4	13	L	Unknown	missense_variant	2	212538492	212538494	1	69107718	69107720	ENSMUST00000119142
	ERBB4	16	A	Unknown	missense_variant	2	212538483	212538485	1	69107709	69107711	ENSMUST00000119142
	ERBB4	40	S	Unknown	missense_variant	2	212124866	212124868	1	68740496	68740498	ENSMUST00000119142
	ERBB4	44	Q	Unknown	missense_variant	2	212124854	212124856	1	68740484	68740486	ENSMUST00000119142
	ERBB4	50	R	Unknown	missense_variant	2	212124836	212124838	1	68740466	68740468	ENSMUST00000119142
	ERBB4	53	Y	Unknown	missense_variant	2	212124827	212124829	1	68740457	68740459	ENSMUST00000119142
	ERBB4	54	E	Unknown	missense_variant	2	212124824	212124826	1	68740454	68740456	ENSMUST00000119142
	ERBB4	63	L	Unknown	missense_variant	2	212124797	212124799	1	68740427	68740429	ENSMUST00000119142
	ERBB4	68	I	Unknown	missense_variant	2	212124782	212124784	1	68740412	68740414	ENSMUST00000119142
	ERBB4	75	S	Unknown	missense_variant	2	212124761	212124763	1	68740391	68740393	ENSMUST00000119142
	ERBB4	77	L	Unknown	missense_variant	2	212124755	212124757	1	68740385	68740387	ENSMUST00000119142
	ERBB4	79	S	Unknown	missense_variant,splice_region_variant	2	211947614	211947616	1	68560680	68560682	ENSMUST00000119142
	ERBB4	87	V	Unknown	missense_variant	2	211947590	211947592	1	68560656	68560658	ENSMUST00000119142
	ERBB4	88	L	Unknown	missense_variant	2	211947587	211947589	1	68560653	68560655	ENSMUST00000119142
	ERBB4	93	Q	Unknown	missense_variant	2	211947572	211947574	1	68560638	68560640	ENSMUST00000119142
	ERBB4	95	R	Unknown	missense_variant	2	211947566	211947568	1	68560632	68560634	ENSMUST00000119142
	ERBB4	100	E	Unknown	missense_variant	2	211947551	211947553	1	68560617	68560619	ENSMUST00000119142
	ERBB4	103	R	Unknown	missense_variant	2	211947542	211947544	1	68560608	68560610	ENSMUST00000119142
	ERBB4	105	I	Unknown	missense_variant	2	211947536	211947538	1	68560602	68560604	ENSMUST00000119142
	ERBB4	106	R	Unknown	missense_variant	2	211947533	211947535	1	68560599	68560601	ENSMUST00000119142
	ERBB4	109	K	Unknown	missense_variant	2	211947524	211947526	1	68560590	68560592	ENSMUST00000119142
	ERBB4	113	D	Unknown	missense_variant	2	211947512	211947514	1	68560578	68560580	ENSMUST00000119142
	ERBB4	114	R	Unknown	missense_variant	2	211947509	211947511	1	68560575	68560577	ENSMUST00000119142
	ERBB4	116	A	Unknown	missense_variant	2	211947503	211947505	1	68560569	68560571	ENSMUST00000119142
	ERBB4	124	R	Unknown	missense_variant	2	211947479	211947481	1	68560545	68560547	ENSMUST00000119142
	ERBB4	129	F	Unknown	missense_variant	2	211947464	211947466	1	68560530	68560532	ENSMUST00000119142
	ERBB4	135	G	Unknown	missense_variant	2	211947446	211947448	1	68560512	68560514	ENSMUST00000119142
	ERBB4	137	K	Unknown	missense_variant	2	211947440	211947442	1	68560506	68560508	ENSMUST00000119142
	ERBB4	145	G	Unknown	missense_variant	2	211788146	211788148	1	68396302	68396304	ENSMUST00000119142
	ERBB4	146	G	Unknown	missense_variant	2	211788143	211788145	1	68396299	68396301	ENSMUST00000119142
	ERBB4	151	Q	Unknown	missense_variant	2	211788128	211788130	1	68396284	68396286	ENSMUST00000119142
	ERBB4	157	Y	Unknown	missense_variant	2	211788110	211788112	1	68396266	68396268	ENSMUST00000119142
	ERBB4	158	A	Unknown	missense_variant	2	211788107	211788109	1	68396263	68396265	ENSMUST00000119142
	ERBB4	159	D	Unknown	missense_variant	2	211788104	211788106	1	68396260	68396262	ENSMUST00000119142
	ERBB4	162	H	Unknown	missense_variant	2	211788095	211788097	1	68396251	68396253	ENSMUST00000119142
	ERBB4	164	Q	Unknown	missense_variant	2	211788089	211788091	1	68396245	68396247	ENSMUST00000119142
	ERBB4	165	D	Unknown	missense_variant	2	211788086	211788088	1	68396242	68396244	ENSMUST00000119142
	ERBB4	168	R	Unknown	missense_variant	2	211788077	211788079	1	68396233	68396235	ENSMUST00000119142
	ERBB4	170	P	Unknown	missense_variant	2	211788071	211788073	1	68396227	68396229	ENSMUST00000119142
	ERBB4	172	P	Unknown	missense_variant	2	211788065	211788067	1	68396221	68396223	ENSMUST00000119142
	ERBB4	192	S	Unknown	missense_variant	2	211750685	211750687	1	68370501	68370503	ENSMUST00000119142
	ERBB4	194	T	Unknown	missense_variant	2	211750679	211750681	1	68370495	68370497	ENSMUST00000119142
	ERBB4	210	R	Unknown	missense_variant	2	211725187	211725189	1	68349412	68349414	ENSMUST00000119142
	ERBB4	223	G	Unknown	missense_variant	2	211725148	211725150	1	68349373	68349375	ENSMUST00000119142
	ERBB4	224	P	Unknown	missense_variant	2	211725145	211725147	1	68349370	68349372	ENSMUST00000119142
	ERBB4	239	S	Unknown	missense_variant	2	211725100	211725102	1	68349325	68349327	ENSMUST00000119142
	ERBB4	245	D	Unknown	missense_variant	2	211725082	211725084	1	68349307	68349309	ENSMUST00000119142
	ERBB4	250	M	Unknown	missense_variant	2	211722526	211722528	1	68346679	68346681	ENSMUST00000119142
	ERBB4	254	D	Unknown	missense_variant	2	211722514	211722516	1	68346667	68346669	ENSMUST00000119142
	ERBB4	266	F	Unknown	missense_variant	2	211722478	211722480	1	68346631	68346633	ENSMUST00000119142
	ERBB4	276	E	Unknown	missense_variant	2	211722448	211722450	1	68346601	68346603	ENSMUST00000119142
	ERBB4	278	N	Unknown	missense_variant	2	211722442	211722444	1	68346595	68346597	ENSMUST00000119142
	ERBB4	280	N	Unknown	missense_variant	2	211722436	211722438	1	68346589	68346591	ENSMUST00000119142
	ERBB4	281	A	Unknown	missense_variant	2	211722433	211722435	1	68346586	68346588	ENSMUST00000119142
	ERBB4	283	Y	Unknown	missense_variant	2	211722427	211722429	1	68346580	68346582	ENSMUST00000119142
	ERBB4	286	G	Unknown	missense_variant	2	211722418	211722420	1	68346571	68346573	ENSMUST00000119142
	ERBB4	287	A	Unknown	missense_variant	2	211722415	211722417	1	68346568	68346570	ENSMUST00000119142
	ERBB4	296	N	Unknown	missense_variant,splice_region_variant	2	211713644	211713646	1	68343949	68343951	ENSMUST00000119142
	ERBB4	299	V	Unknown	missense_variant	2	211713635	211713637	1	68343940	68343942	ENSMUST00000119142
	ERBB4	303	S	Inconclusive	missense_variant	2	211713623	211713625	1	68343928	68343930	ENSMUST00000119142
	ERBB4	309	P	Unknown	missense_variant	2	211713605	211713607	1	68343910	68343912	ENSMUST00000119142
	ERBB4	311	S	Unknown	missense_variant	2	211713599	211713601	1	68343904	68343906	ENSMUST00000119142
	ERBB4	313	M	Unknown	missense_variant	2	211713593	211713595	1	68343898	68343900	ENSMUST00000119142
	ERBB4	315	V	Unknown	missense_variant	2	211713587	211713589	1	68343892	68343894	ENSMUST00000119142
	ERBB4	321	K	Unknown	missense_variant	2	211713569	211713571	1	68343874	68343876	ENSMUST00000119142
	ERBB4	324	K	Unknown	missense_variant	2	211713560	211713562	1	68343865	68343867	ENSMUST00000119142
	ERBB4	325	P	Unknown	missense_variant	2	211713557	211713559	1	68343862	68343864	ENSMUST00000119142
	ERBB4	333	A	Unknown	missense_variant,splice_region_variant	2	211713533	211713535	1	68343838	68343840	ENSMUST00000119142
	ERBB4	340	G	Unknown	missense_variant	2	211712154	211712156	1	68339461	68339463	ENSMUST00000119142
	ERBB4	345	A	Unknown	missense_variant	2	211712139	211712141	1	68339446	68339448	ENSMUST00000119142
	ERBB4	349	D	Unknown	missense_variant	2	211712127	211712129	1	68339434	68339436	ENSMUST00000119142
	ERBB4	352	N	Unknown	missense_variant	2	211712118	211712120	1	68339425	68339427	ENSMUST00000119142
	ERBB4	356	F	Unknown	missense_variant	2	211712106	211712108	1	68339413	68339415	ENSMUST00000119142
	ERBB4	366	L	Unknown	missense_variant	2	211712076	211712078	1	68339383	68339385	ENSMUST00000119142
	ERBB4	371	T	Unknown	missense_variant	2	211712061	211712063	1	68339368	68339370	ENSMUST00000119142
	ERBB4	385	D	Unknown	missense_variant	2	211705361	211705363	1	68331263	68331265	ENSMUST00000119142
	ERBB4	391	V	Unknown	missense_variant	2	211705343	211705345	1	68331245	68331247	ENSMUST00000119142
	ERBB4	393	R	Unknown	missense_variant	2	211705337	211705339	1	68331239	68331241	ENSMUST00000119142
	ERBB4	395	V	Unknown	missense_variant	2	211705331	211705333	1	68331233	68331235	ENSMUST00000119142
	ERBB4	396	R	Unknown	missense_variant	2	211705328	211705330	1	68331230	68331232	ENSMUST00000119142
	ERBB4	397	E	Unknown	missense_variant	2	211705325	211705327	1	68331227	68331229	ENSMUST00000119142
	ERBB4	408	P	Unknown	missense_variant	2	211704169	211704171	1	68330257	68330259	ENSMUST00000119142
	ERBB4	409	P	Unknown	missense_variant	2	211704166	211704168	1	68330254	68330256	ENSMUST00000119142
	ERBB4	416	V	Unknown	missense_variant	2	211704145	211704147	1	68330233	68330235	ENSMUST00000119142
	ERBB4	420	L	Unknown	missense_variant	2	211704133	211704135	1	68330221	68330223	ENSMUST00000119142
	ERBB4	421	V	Unknown	missense_variant	2	211704130	211704132	1	68330218	68330220	ENSMUST00000119142
	ERBB4	424	G	Unknown	missense_variant	2	211704121	211704123	1	68330209	68330211	ENSMUST00000119142
	ERBB4	427	V	Unknown	missense_variant	2	211704112	211704114	1	68330200	68330202	ENSMUST00000119142
	ERBB4	431	G	Unknown	missense_variant,splice_region_variant	2	211702163	211702165	1	68328264	68328266	ENSMUST00000119142
	ERBB4	433	S	Unknown	missense_variant	2	211702157	211702159	1	68328258	68328260	ENSMUST00000119142
	ERBB4	447	F	Unknown	missense_variant	2	211702115	211702117	1	68328216	68328218	ENSMUST00000119142
	ERBB4	455	A	Unknown	missense_variant	2	211702091	211702093	1	68328192	68328194	ENSMUST00000119142
	ERBB4	461	T	Unknown	missense_variant	2	211702073	211702075	1	68328174	68328176	ENSMUST00000119142
	ERBB4	464	S	Unknown	missense_variant	2	211702064	211702066	1	68328165	68328167	ENSMUST00000119142
	ERBB4	470	H	Unknown	missense_variant	2	211702046	211702048	1	68328147	68328149	ENSMUST00000119142
	ERBB4	478	F	Unknown	missense_variant	2	211702022	211702024	1	68328123	68328125	ENSMUST00000119142
	ERBB4	479	S	Unknown	missense_variant	2	211702019	211702021	1	68328120	68328122	ENSMUST00000119142
	ERBB4	481	I	Unknown	missense_variant	2	211702013	211702015	1	68328114	68328116	ENSMUST00000119142
	ERBB4	482	N	Unknown	missense_variant	2	211702010	211702012	1	68328111	68328113	ENSMUST00000119142
	ERBB4	488	R	Unknown	missense_variant	2	211701992	211701994	1	68328093	68328095	ENSMUST00000119142
	ERBB4	489	D	Unknown	missense_variant	2	211701989	211701991	1	68328090	68328092	ENSMUST00000119142
	ERBB4	490	N	Unknown	missense_variant	2	211701986	211701988	1	68328087	68328089	ENSMUST00000119142
	ERBB4	491	R	Unknown	missense_variant	2	211701983	211701985	1	68328084	68328086	ENSMUST00000119142
	ERBB4	493	A	Unknown	missense_variant	2	211701977	211701979	1	68328078	68328080	ENSMUST00000119142
	ERBB4	494	E	Unknown	missense_variant	2	211701974	211701976	1	68328075	68328077	ENSMUST00000119142
	ERBB4	501	M	Unknown	missense_variant	2	211679171	211679173	1	68309714	68309716	ENSMUST00000119142
	ERBB4	513	W	Unknown	missense_variant	2	211679135	211679137	1	68309678	68309680	ENSMUST00000119142
	ERBB4	517	P	Unknown	missense_variant	2	211679123	211679125	1	68309666	68309668	ENSMUST00000119142
	ERBB4	524	R	Unknown	missense_variant	2	211679102	211679104	1	68309645	68309647	ENSMUST00000119142
	ERBB4	525	R	Unknown	missense_variant	2	211679099	211679101	1	68309642	68309644	ENSMUST00000119142
	ERBB4	538	L	Unknown	missense_variant	2	211679060	211679062	1	68309603	68309605	ENSMUST00000119142
	ERBB4	540	D	Unknown	missense_variant	2	211679054	211679056	1	68309597	68309599	ENSMUST00000119142
	ERBB4	542	E	Gain-of-function	missense_variant,splice_region_variant	2	211673254	211673256	1	68305935	68305937	ENSMUST00000119142
	ERBB4	547	E	Unknown	missense_variant	2	211673239	211673241	1	68305920	68305922	ENSMUST00000119142
	ERBB4	548	N	Unknown	missense_variant	2	211673236	211673238	1	68305917	68305919	ENSMUST00000119142
	ERBB4	562	M	Unknown	missense_variant	2	211673194	211673196	1	68305875	68305877	ENSMUST00000119142
	ERBB4	563	E	Gain-of-function	missense_variant	2	211673191	211673193	1	68305872	68305874	ENSMUST00000119142
	ERBB4	565	G	Unknown	missense_variant	2	211673185	211673187	1	68305866	68305868	ENSMUST00000119142
	ERBB4	569	C	Unknown	missense_variant	2	211673173	211673175	1	68305854	68305856	ENSMUST00000119142
	ERBB4	574	P	Unknown	missense_variant	2	211665472	211665474	1	68298436	68298438	ENSMUST00000119142
	ERBB4	586	G	Unknown	missense_variant	2	211665436	211665438	1	68298400	68298402	ENSMUST00000119142
	ERBB4	589	C	Unknown	missense_variant	2	211665427	211665429	1	68298391	68298393	ENSMUST00000119142
	ERBB4	591	E	Unknown	missense_variant	2	211665421	211665423	1	68298385	68298387	ENSMUST00000119142
	ERBB4	606	K	Unknown	missense_variant	2	211665376	211665378	1	68298340	68298342	ENSMUST00000119142
	ERBB4	622	T	Unknown	missense_variant	2	211665328	211665330	1	68298292	68298294	ENSMUST00000119142
	ERBB4	635	Y	Unknown	missense_variant	2	211657795	211657797	1	68290284	68290286	ENSMUST00000119142
	ERBB4	637	P	Unknown	missense_variant	2	211657789	211657791	1	68290278	68290280	ENSMUST00000119142
	ERBB4	642	S	Unknown	missense_variant	2	211657774	211657776	1	68290263	68290265	ENSMUST00000119142
	ERBB4	650	T	Unknown	missense_variant,splice_region_variant	2	211630591	211630593	1	68259310	68259312	ENSMUST00000119142
	ERBB4	654	A	Unknown	missense_variant	2	211630579	211630581	1	68259298	68259300	ENSMUST00000119142
	ERBB4	673	V	Unknown	missense_variant	2	211630522	211630524	1	68259241	68259243	ENSMUST00000119142
	ERBB4	676	R	Unknown	missense_variant	2	211630513	211630515	1	68259232	68259234	ENSMUST00000119142
	ERBB4	685	A	Unknown	missense_variant	2	211630486	211630488	1	68259205	68259207	ENSMUST00000119142
	ERBB4	697	P	Unknown	missense_variant	2	211624033	211624035	1	68254640	68254642	ENSMUST00000119142
	ERBB4	711	R	Unknown	missense_variant	2	211623991	211623993	1	68254598	68254600	ENSMUST00000119142
	ERBB4	717	E	Unknown	missense_variant	2	211623973	211623975	1	68254580	68254582	ENSMUST00000119142
	ERBB4	719	K	Unknown	missense_variant	2	211623967	211623969	1	68254574	68254576	ENSMUST00000119142
	ERBB4	724	L	Unknown	missense_variant	2	211623952	211623954	1	68254559	68254561	ENSMUST00000119142
	ERBB4	740	E	Unknown	missense_variant	2	211619258	211619260	1	68250661	68250663	ENSMUST00000119142
	ERBB4	741	G	Unknown	missense_variant	2	211619255	211619257	1	68250658	68250660	ENSMUST00000119142
	ERBB4	742	E	Unknown	missense_variant	2	211619252	211619254	1	68250655	68250657	ENSMUST00000119142
	ERBB4	747	P	Unknown	missense_variant	2	211619237	211619239	1	68250640	68250642	ENSMUST00000119142
	ERBB4	770	L	Unknown	missense_variant	2	211562080	211562082	1	68199019	68199021	ENSMUST00000119142
	ERBB4	771	I	Unknown	missense_variant	2	211562077	211562079	1	68199016	68199018	ENSMUST00000119142
	ERBB4	789	S	Unknown	missense_variant	2	211562023	211562025	1	68198962	68198964	ENSMUST00000119142
	ERBB4	812	K	Unknown	missense_variant	2	211561954	211561956	1	68198893	68198895	ENSMUST00000119142
	ERBB4	820	L	Unknown	missense_variant	2	211561930	211561932	1	68198869	68198871	ENSMUST00000119142
	ERBB4	823	W	Unknown	missense_variant	2	211561921	211561923	1	68198860	68198862	ENSMUST00000119142
	ERBB4	838	R	Unknown	missense_variant	2	211431074	211431076	1	68080769	68080771	ENSMUST00000119142
	ERBB4	840	V	Unknown	missense_variant	2	211431068	211431070	1	68080763	68080765	ENSMUST00000119142
	ERBB4	841	H	Unknown	missense_variant	2	211431065	211431067	1	68080760	68080762	ENSMUST00000119142
	ERBB4	842	R	Unknown	missense_variant	2	211431062	211431064	1	68080757	68080759	ENSMUST00000119142
	ERBB4	843	D	Loss-of-function	missense_variant	2	211431059	211431061	1	68080754	68080756	ENSMUST00000119142
	ERBB4	847	R	Unknown	missense_variant	2	211431047	211431049	1	68080742	68080744	ENSMUST00000119142
	ERBB4	864	L	Unknown	missense_variant	2	211430996	211430998	1	68080691	68080693	ENSMUST00000119142
	ERBB4	870	G	Unknown	missense_variant	2	211430978	211430980	1	68080673	68080675	ENSMUST00000119142
	ERBB4	872	E	Gain-of-function	missense_variant	2	211430972	211430974	1	68080667	68080669	ENSMUST00000119142
	ERBB4	877	A	Unknown	missense_variant	2	211430957	211430959	1	68080652	68080654	ENSMUST00000119142
	ERBB4	879	G	Unknown	missense_variant	2	211430951	211430953	1	68080646	68080648	ENSMUST00000119142
	ERBB4	880	G	Unknown	missense_variant	2	211430948	211430950	1	68080643	68080645	ENSMUST00000119142
	ERBB4	882	M	Unknown	missense_variant,splice_region_variant	2	211428481	211428483	1	68078609	68078611	ENSMUST00000119142
	ERBB4	893	H	Unknown	missense_variant	2	211428448	211428450	1	68078576	68078578	ENSMUST00000119142
	ERBB4	894	Y	Unknown	missense_variant	2	211428445	211428447	1	68078573	68078575	ENSMUST00000119142
	ERBB4	898	T	Unknown	missense_variant	2	211428433	211428435	1	68078561	68078563	ENSMUST00000119142
	ERBB4	907	G	Unknown	missense_variant,splice_region_variant	2	211428406	211428408	1	68078534	68078536	ENSMUST00000119142
	ERBB4	909	T	Unknown	missense_variant	2	211424294	211424296	1	68075557	68075559	ENSMUST00000119142
	ERBB4	917	G	Unknown	missense_variant	2	211424270	211424272	1	68075533	68075535	ENSMUST00000119142
	ERBB4	918	G	Unknown	missense_variant	2	211424267	211424269	1	68075530	68075532	ENSMUST00000119142
	ERBB4	923	G	Unknown	missense_variant	2	211424252	211424254	1	68075515	68075517	ENSMUST00000119142
	ERBB4	926	T	Neutral	missense_variant	2	211424243	211424245	1	68075506	68075508	ENSMUST00000119142
	ERBB4	927	R	Unknown	stop_gained	2	211424240	211424242	1	68075503	68075505	ENSMUST00000119142
	ERBB4	938	R	Unknown	missense_variant	2	211424207	211424209	1	68075470	68075472	ENSMUST00000119142
	ERBB4	941	Q	Unknown	missense_variant	2	211424198	211424200	1	68075461	68075463	ENSMUST00000119142
	ERBB4	946	T	Unknown	missense_variant	2	211424183	211424185	1	68075446	68075448	ENSMUST00000119142
	ERBB4	956	C	Unknown	missense_variant,splice_region_variant	2	211424153	211424155	1	68075416	68075418	ENSMUST00000119142
	ERBB4	959	I	Unknown	missense_variant	2	211422094	211422096	1	68073185	68073187	ENSMUST00000119142
	ERBB4	964	R	Unknown	missense_variant	2	211422079	211422081	1	68073170	68073172	ENSMUST00000119142
	ERBB4	969	E	Unknown	missense_variant	2	211422064	211422066	1	68073155	68073157	ENSMUST00000119142
	ERBB4	981	P	Unknown	missense_variant	2	211422028	211422030	1	68073119	68073121	ENSMUST00000119142
	ERBB4	983	R	Unknown	missense_variant	2	211422022	211422024	1	68073113	68073115	ENSMUST00000119142
	ERBB4	985	L	Unknown	missense_variant	2	211422016	211422018	1	68073107	68073109	ENSMUST00000119142
	ERBB4	992	R	Unknown	missense_variant	2	211420600	211420602	1	68071677	68071679	ENSMUST00000119142
	ERBB4	994	K	Unknown	missense_variant	2	211420594	211420596	1	68071671	68071673	ENSMUST00000119142
	ERBB4	996	P	Unknown	missense_variant	2	211420588	211420590	1	68071665	68071667	ENSMUST00000119142
	ERBB4	998	P	Unknown	missense_variant	2	211420582	211420584	1	68071659	68071661	ENSMUST00000119142
	ERBB4	1013	L	Unknown	missense_variant	2	211420537	211420539	1	68071614	68071616	ENSMUST00000119142
	ERBB4	1016	M	Unknown	missense_variant	2	211420528	211420530	1	68071605	68071607	ENSMUST00000119142
	ERBB4	1018	D	Unknown	missense_variant	2	211420522	211420524	1	68071599	68071601	ENSMUST00000119142
	ERBB4	1019	A	Unknown	missense_variant	2	211420519	211420521	1	68071596	68071598	ENSMUST00000119142
	ERBB4	1020	E	Unknown	missense_variant	2	211420516	211420518	1	68071593	68071595	ENSMUST00000119142
	ERBB4	1025	P	Unknown	missense_variant	2	211420501	211420503	1	68071578	68071580	ENSMUST00000119142
	ERBB4	1031	P	Unknown	missense_variant	2	211420483	211420485	1	68071560	68071562	ENSMUST00000119142
	ERBB4	1040	R	Unknown	missense_variant	2	211420456	211420458	1	68071533	68071535	ENSMUST00000119142
	ERBB4	1046	S	Unknown	missense_variant,splice_region_variant	2	211387990	211387992	1	68043953	68043955	ENSMUST00000119142
	ERBB4	1047	E	Unknown	missense_variant	2	211387987	211387989	1	68043950	68043952	ENSMUST00000119142
	ERBB4	1051	S	Unknown	missense_variant	2	211387975	211387977	1	68043938	68043940	ENSMUST00000119142
	ERBB4	1053	P	Unknown	missense_variant	2	211387969	211387971	1	68043932	68043934	ENSMUST00000119142
	ERBB4	1055	A	Unknown	missense_variant	2	211387963	211387965	1	68043926	68043928	ENSMUST00000119142
	ERBB4	1065	V	Unknown	missense_variant	2	211387139	211387141	1	68042727	68042729	ENSMUST00000119142
	ERBB4	1073	A	Unknown	missense_variant	2	211387037	211387039	1	68042625	68042627	ENSMUST00000119142
	ERBB4	1080	P	Unknown	missense_variant	2	211387094	211387096	1	68042682	68042684	ENSMUST00000119142
	ERBB4	1082	R	Unknown	missense_variant	2	211387088	211387090	1	68042676	68042678	ENSMUST00000119142
	ERBB4	1085	T	Unknown	missense_variant	2	211387079	211387081	1	68042667	68042669	ENSMUST00000119142
	ERBB4	1092	P	Unknown	missense_variant	2	211387058	211387060	1	68042646	68042648	ENSMUST00000119142
	ERBB4	1097	A	Unknown	missense_variant	2	211387043	211387045	1	68042631	68042633	ENSMUST00000119142
	ERBB4	1102	F	Unknown	missense_variant	2	211387028	211387030	1	68042616	68042618	ENSMUST00000119142
	ERBB4	1104	D	Unknown	missense_variant	2	211387022	211387024	1	68042610	68042612	ENSMUST00000119142
	ERBB4	1105	S	Unknown	missense_variant	2	211387019	211387021	1	68042607	68042609	ENSMUST00000119142
	ERBB4	1110	T	Unknown	missense_variant	2	211387004	211387006	1	68042592	68042594	ENSMUST00000119142
	ERBB4	1115	V	Unknown	missense_variant	2	211386989	211386991	1	68042577	68042579	ENSMUST00000119142
	ERBB4	1131	D	Unknown	missense_variant	2	211386941	211386943	1	68042529	68042531	ENSMUST00000119142
	ERBB4	1135	F	Unknown	missense_variant	2	211386929	211386931	1	68042517	68042519	ENSMUST00000119142
	ERBB4	1139	R	Unknown	missense_variant	2	211386917	211386919	1	68042505	68042507	ENSMUST00000119142
	ERBB4	1141	P	Unknown	missense_variant	2	211386911	211386913	1	68042499	68042501	ENSMUST00000119142
	ERBB4	1147	E	Unknown	missense_variant	2	211386893	211386895	1	68042481	68042483	ENSMUST00000119142
	ERBB4	1149	G	Unknown	missense_variant	2	211386887	211386889	1	68042475	68042477	ENSMUST00000119142
	ERBB4	1150	Y	Unknown	missense_variant	2	211386884	211386886	1	68042472	68042474	ENSMUST00000119142
	ERBB4	1151	M	Unknown	missense_variant	2	211386881	211386883	1	68042469	68042471	ENSMUST00000119142
	ERBB4	1152	T	Unknown	missense_variant	2	211386878	211386880	1	68042466	68042468	ENSMUST00000119142
	ERBB4	1154	M	Unknown	missense_variant	2	211386872	211386874	1	68042460	68042462	ENSMUST00000119142
	ERBB4	1159	K	Unknown	missense_variant	2	211386857	211386859	1	68042445	68042447	ENSMUST00000119142
	ERBB4	1178	G	Unknown	missense_variant	2	211376066	211376068	1	68032531	68032533	ENSMUST00000121473
	ERBB4	1240	P	Unknown	missense_variant	2	211375880	211375882	1	68032345	68032347	ENSMUST00000121473
	ERBB4	1282	P	Unknown	missense_variant	2	211375754	211375756	1	68032219	68032221	ENSMUST00000121473
	ERCC2	24	Y	Loss-of-function	missense_variant	19	45370166	45370168	7	19382343	19382345	ENSMUST00000062831
	ERCC2	44	S	Likely Loss-of-function	missense_variant	19	45369121	45369123	7	19383968	19383970	ENSMUST00000062831
	ERCC2	46	T	Likely Loss-of-function	missense_variant	19	45369115	45369117	7	19383974	19383976	ENSMUST00000062831
	ERCC2	49	T	Unknown	missense_variant	19	45369106	45369108	7	19383983	19383985	ENSMUST00000062831
	ERCC2	72	Y	Likely Loss-of-function	missense_variant	19	45368960	45368962	7	19384129	19384131	ENSMUST00000062831
	ERCC2	74	S	Unknown	missense_variant	19	45368954	45368956	7	19384135	19384137	ENSMUST00000062831
	ERCC2	79	E	Likely Loss-of-function	missense_variant	19	45368939	45368941	7	19384150	19384152	ENSMUST00000062831
	ERCC2	86	E	Likely Loss-of-function	missense_variant	19	45368732	45368734	7	19384311	19384313	ENSMUST00000062831
	ERCC2	100	E	Unknown	missense_variant	19	45368690	45368692	7	19384353	19384355	ENSMUST00000062831
	ERCC2	166	R	Unknown	missense_variant	19	45364934	45364936	7	19385848	19385850	ENSMUST00000062831
	ERCC2	172	A	Unknown	missense_variant	19	45364916	45364918	7	19385866	19385868	ENSMUST00000062831
	ERCC2	198	S	Unknown	missense_variant,splice_region_variant	19	45364838	45364840	7	19385944	19385946	ENSMUST00000062831
	ERCC2	231	V	Unknown	missense_variant	19	45364449	45364451	7	19386803	19386805	ENSMUST00000062831
	ERCC2	238	N	Likely Loss-of-function	missense_variant	19	45364428	45364430	7	19386824	19386826	ENSMUST00000062831
	ERCC2	242	V	Likely Loss-of-function	missense_variant	19	45364324	45364326	7	19386937	19386939	ENSMUST00000062831
	ERCC2	246	S	Likely Loss-of-function	missense_variant	19	45364312	45364314	7	19386949	19386951	ENSMUST00000062831
	ERCC2	287	R	Unknown	missense_variant	19	45364074	45364076	7	19387156	19387158	ENSMUST00000062831
	ERCC2	299	R	Likely Neutral	missense_variant	19	45364038	45364040	7	19387192	19387194	ENSMUST00000062831
	ERCC2	301	T	Unknown	missense_variant	19	45364032	45364034	7	19387198	19387200	ENSMUST00000062831
	ERCC2	313	E	Unknown	missense_variant	19	45363996	45363998	7	19387234	19387236	ENSMUST00000062831
	ERCC2	378	R	Unknown	missense_variant	19	45361627	45361629	7	19388153	19388155	ENSMUST00000062831
	ERCC2	429	A	Unknown	missense_variant	19	45357650	45357652	7	19390154	19390156	ENSMUST00000062831
	ERCC2	431	P	Unknown	missense_variant	19	45357644	45357646	7	19390160	19390162	ENSMUST00000062831
	ERCC2	463	P	Likely Loss-of-function	missense_variant	19	45357360	45357362	7	19390408	19390410	ENSMUST00000062831
	ERCC2	466	I	Unknown	missense_variant	19	45357351	45357353	7	19390417	19390419	ENSMUST00000062831
	ERCC2	484	T	Likely Loss-of-function	missense_variant	19	45357297	45357299	7	19390471	19390473	ENSMUST00000062831
	ERCC2	514	I	Unknown	missense_variant	19	45355666	45355668	7	19391587	19391589	ENSMUST00000062831
	ERCC2	521	G	Unknown	missense_variant	19	45354832	45354834	7	19391982	19391984	ENSMUST00000062831
	ERCC2	545	M	Unknown	missense_variant	19	45354760	45354762	7	19392054	19392056	ENSMUST00000062831
	ERCC2	549	V	Unknown	missense_variant	19	45354748	45354750	7	19392066	19392068	ENSMUST00000062831
	ERCC2	576	E	Likely Loss-of-function	missense_variant	19	45353272	45353274	7	19393309	19393311	ENSMUST00000062831
	ERCC2	609	D	Likely Loss-of-function	missense_variant	19	45353087	45353089	7	19393499	19393501	ENSMUST00000062831
	ERCC2	659	H	Likely Loss-of-function	missense_variant	19	45352575	45352577	7	19393848	19393850	ENSMUST00000062831
	ERCC3	109	R	Loss-of-function	stop_gained	2	127292754	127292756	18	32243054	32243056	ENSMUST00000025241
	ERCC4	875	E	Likely Loss-of-function	missense_variant	16	13948219	13948221	16	13148131	13148133	ENSMUST00000023206
	ESR1	269	R	Unknown	missense_variant	6	151944217	151944219	10	4856902	4856904	ENSMUST00000105590
	ESR1	311	T	Unknown	missense_variant	6	151944343	151944345	10	4857028	4857030	ENSMUST00000105590
	ESR1	329	S	Unknown	missense_variant	6	151944397	151944399	10	4857082	4857084	ENSMUST00000105590
	ESR1	341	S	Unknown	missense_variant	6	151944433	151944435	10	4857118	4857120	ENSMUST00000105590
	ESR1	344	G	Unknown	missense_variant	6	151944442	151944444	10	4857127	4857129	ENSMUST00000105590
	ESR1	361	A	Unknown	missense_variant	6	151944493	151944495	10	4857178	4857180	ENSMUST00000105590
	ESR1	370	L	Unknown	missense_variant	6	152011667	152011669	10	4939223	4939225	ENSMUST00000105590
	ESR1	380	E	Gain-of-function	missense_variant	6	152011697	152011699	10	4939253	4939255	ENSMUST00000105590
	ESR1	392	V	Unknown	missense_variant	6	152011733	152011735	10	4939289	4939291	ENSMUST00000105590
	ESR1	418	V	Unknown	missense_variant	6	152061007	152061009	10	4969175	4969177	ENSMUST00000105590
	ESR1	421	M	Unknown	missense_variant	6	152061016	152061018	10	4969184	4969186	ENSMUST00000105590
	ESR1	432	S	Likely Neutral	missense_variant	6	152061049	152061051	10	4969217	4969219	ENSMUST00000105590
	ESR1	442	G	Unknown	missense_variant	6	152061079	152061081	10	4969247	4969249	ENSMUST00000105590
	ESR1	461	F	Unknown	missense_variant	6	152094396	152094398	10	4997841	4997843	ENSMUST00000105590
	ESR1	463	S	Likely Gain-of-function	missense_variant	6	152094402	152094404	10	4997847	4997849	ENSMUST00000105590
	ESR1	466	L	Unknown	missense_variant	6	152094411	152094413	10	4997856	4997858	ENSMUST00000105590
	ESR1	532	N	Unknown	missense_variant	6	152098772	152098774	10	5001229	5001231	ENSMUST00000105590
	ESR1	534	V	Likely Neutral	missense_variant	6	152098778	152098780	10	5001235	5001237	ENSMUST00000105590
	ESR1	536	L	Gain-of-function	missense_variant	6	152098784	152098786	10	5001241	5001243	ENSMUST00000105590
	ESR1	537	Y	Gain-of-function	missense_variant	6	152098787	152098789	10	5001244	5001246	ENSMUST00000105590
	ESR1	538	D	Gain-of-function	missense_variant	6	152098790	152098792	10	5001247	5001249	ENSMUST00000105590
	ESR1	540	L	Inconclusive	missense_variant	6	152098796	152098798	10	5001253	5001255	ENSMUST00000105590
	ESR1	542	E	Unknown	missense_variant	6	152098802	152098804	10	5001259	5001261	ENSMUST00000105590
	ESR1	546	A	Unknown	missense_variant	6	152098814	152098816	10	5001271	5001273	ENSMUST00000105590
	ETV6	214	P	Loss-of-function	missense_variant	12	11869600	11869602	6	134248453	134248455	ENSMUST00000081028
	ETV6	369	R	Inconclusive	missense_variant	12	11884540	11884542	6	134261785	134261787	ENSMUST00000081028
	ETV6	381	G	Unknown	missense_variant	12	11884576	11884578	6	134261821	134261823	ENSMUST00000081028
	ETV6	382	N	Unknown	missense_variant	12	11884579	11884581	6	134261824	134261826	ENSMUST00000081028
	EZH2	53	T	Unknown	missense_variant	7	148846557	148846559	6	47576623	47576625	ENSMUST00000081721
	EZH2	183	D	Unknown	missense_variant	7	148828816	148828818	6	47554200	47554202	ENSMUST00000081721
	EZH2	548	C	Unknown	missense_variant	7	148814942	148814944	6	47541873	47541875	ENSMUST00000081721
	EZH2	646	Y	Likely Gain-of-function	missense_variant	7	148811634	148811636	6	47533751	47533753	ENSMUST00000081721
	EZH2	682	A	Likely Gain-of-function	missense_variant	7	148809374	148809376	6	47532049	47532051	ENSMUST00000081721
	EZH2	706	M	Unknown	missense_variant	7	148809148	148809150	6	47531818	47531820	ENSMUST00000081721
	FAT1	1627	R	Likely Loss-of-function	stop_gained	4	186621705	186621707	8	45022872	45022874	ENSMUST00000191428
	FBXW7	14	R	Unknown	missense_variant	4	152411762	152411764	3	84903609	84903611	ENSMUST00000107679
	FBXW7	224	R	Unknown	missense_variant	4	152346984	152346986	3	84958589	84958591	ENSMUST00000107679
	FBXW7	278	R	Likely Loss-of-function	stop_gained	4	152337829	152337831	3	84965353	84965355	ENSMUST00000107679
	FBXW7	287	E	Unknown	missense_variant,splice_region_variant	4	152337802	152337804	3	84965380	84965382	ENSMUST00000107679
	FBXW7	423	G	Likely Loss-of-function	missense_variant	4	152328357	152328359	3	84972405	84972407	ENSMUST00000107679
	FBXW7	425	W	Likely Loss-of-function	missense_variant	4	152328351	152328353	3	84972411	84972413	ENSMUST00000107679
	FBXW7	437	G	Unknown	missense_variant	4	152328315	152328317	3	84972447	84972449	ENSMUST00000107679
	FBXW7	441	R	Unknown	missense_variant	4	152328303	152328305	3	84972459	84972461	ENSMUST00000107679
	FBXW7	462	S	Likely Neutral	missense_variant	4	152328240	152328242	3	84972522	84972524	ENSMUST00000107679
	FBXW7	465	R	Loss-of-function	missense_variant	4	152328231	152328233	3	84972531	84972533	ENSMUST00000107679
	FBXW7	479	R	Likely Loss-of-function	missense_variant	4	152326213	152326215	3	84974419	84974421	ENSMUST00000107679
	FBXW7	492	Q	Likely Loss-of-function	stop_gained	4	152326174	152326176	3	84974458	84974460	ENSMUST00000107679
	FBXW7	505	R	Likely Loss-of-function	missense_variant	4	152326135	152326137	3	84974497	84974499	ENSMUST00000107679
	FBXW7	514	V	Likely Loss-of-function	missense_variant	4	152326108	152326110	3	84974524	84974526	ENSMUST00000107679
	FBXW7	520	D	Likely Loss-of-function	missense_variant	4	152326090	152326092	3	84974542	84974544	ENSMUST00000107679
	FBXW7	532	T	Unknown	missense_variant	4	152326054	152326056	3	84974578	84974580	ENSMUST00000107679
	FBXW7	545	Y	Likely Loss-of-function	missense_variant	4	152326015	152326017	3	84974617	84974619	ENSMUST00000107679
	FBXW7	546	S	Unknown	missense_variant	4	152326012	152326014	3	84974620	84974622	ENSMUST00000107679
	FBXW7	582	S	Unknown	missense_variant	4	152324293	152324295	3	84976273	84976275	ENSMUST00000107679
	FGF3	104	R	Unknown	missense_variant	11	69816332	69816334	7	144840760	144840762	ENSMUST00000105898
	FGFR1	58	P	Unknown	missense_variant	8	38428004	38428006	8	25558158	25558160	ENSMUST00000138104
	FGFR1	103	G	Unknown	missense_variant	8	38427960	38427962	8	25558202	25558204	ENSMUST00000084027
	FGFR1	113	R	Unknown	missense_variant	8	38427936	38427938	8	25558226	25558228	ENSMUST00000084027
	FGFR1	116	G	Unknown	missense_variant	8	38426155	38426157	8	25560808	25560810	ENSMUST00000138104
	FGFR1	146	Y	Unknown	missense_variant	8	38428080	38428082	8	25558082	25558084	ENSMUST00000084027
	FGFR1	181	P	Unknown	missense_variant,splice_region_variant	8	38424538	38424540	8	25562297	25562299	ENSMUST00000138104
	FGFR1	182	V	Unknown	missense_variant,splice_region_variant	8	38424626	38424628	8	25562209	25562211	ENSMUST00000084027
	FGFR1	282	S	Unknown	missense_variant	8	38419704	38419706	8	25566740	25566742	ENSMUST00000084027
	FGFR1	346	G	Unknown	missense_variant	8	38421834	38421836	8	25564445	25564447	ENSMUST00000084027
	FGFR1	437	S	Unknown	missense_variant	8	38417379	38417381	8	25570176	25570178	ENSMUST00000084027
	FGFR1	461	S	Unknown	missense_variant	8	38418275	38418277	8	25568284	25568286	ENSMUST00000084027
	FGFR1	504	L	Unknown	missense_variant	8	38415939	38415941	8	25570829	25570831	ENSMUST00000084027
	FGFR1	551	A	Unknown	missense_variant	8	38414836	38414838	8	25572401	25572403	ENSMUST00000084027
	FGFR1	585	D	Unknown	missense_variant	8	38414585	38414587	8	25572761	25572763	ENSMUST00000084027
	FGFR1	606	A	Unknown	missense_variant	8	38415900	38415902	8	25570868	25570870	ENSMUST00000084027
	FGFR1	660	V	Unknown	missense_variant	8	38414615	38414617	8	25572731	25572733	ENSMUST00000084027
	FGFR2	6	R	Unknown	missense_variant	10	121593800	121593802	7	130261840	130261842	ENSMUST00000121064
	FGFR2	16	A	Unknown	missense_variant	10	121593770	121593772	7	130261810	130261812	ENSMUST00000120187
	FGFR2	22	R	Unknown	missense_variant	10	121593752	121593754	7	130261792	130261794	ENSMUST00000120187
	FGFR2	50	Y	Unknown	missense_variant	10	121565664	121565666	7	130242604	130242606	ENSMUST00000153166
	FGFR2	53	A	Unknown	missense_variant	10	121551410	121551412	7	130228743	130228745	ENSMUST00000120187
	FGFR2	55	G	Unknown	missense_variant	10	121565649	121565651	7	130242589	130242591	ENSMUST00000153166
	FGFR2	60	V	Unknown	missense_variant	10	121565581	121565583	7	130242521	130242523	ENSMUST00000153166
	FGFR2	75	D	Unknown	missense_variant	10	121565589	121565591	7	130242529	130242531	ENSMUST00000153166
	FGFR2	99	P	Unknown	missense_variant	10	121565517	121565519	7	130242457	130242459	ENSMUST00000153166
	FGFR2	172	A	Unknown	missense_variant	10	121551398	121551400	7	130228731	130228733	ENSMUST00000120187
	FGFR2	178	R	Unknown	missense_variant	10	121551380	121551382	7	130228713	130228715	ENSMUST00000120187
	FGFR2	195	G	Unknown	missense_variant	10	121551329	121551331	7	130228662	130228664	ENSMUST00000120187
	FGFR2	203	R	Likely Gain-of-function	missense_variant	10	121551305	121551307	7	130228638	130228640	ENSMUST00000120187
	FGFR2	218	M	Unknown	missense_variant	10	121538686	121538688	7	130219092	130219094	ENSMUST00000120187
	FGFR2	219	E	Inconclusive	missense_variant	10	121538683	121538685	7	130219089	130219091	ENSMUST00000120187
	FGFR2	227	G	Likely Loss-of-function	missense_variant	10	121538659	121538661	7	130219065	130219067	ENSMUST00000120187
	FGFR2	230	T	Unknown	missense_variant	10	121538650	121538652	7	130219056	130219058	ENSMUST00000120187
	FGFR2	246	L	Unknown	missense_variant	10	121538602	121538604	7	130219008	130219010	ENSMUST00000120187
	FGFR2	252	S	Gain-of-function	missense_variant	10	121520162	121520164	7	130201166	130201168	ENSMUST00000120187
	FGFR2	253	P	Gain-of-function	missense_variant	10	121520159	121520161	7	130201163	130201165	ENSMUST00000120187
	FGFR2	276	F	Likely Gain-of-function	missense_variant	10	121520090	121520092	7	130201094	130201096	ENSMUST00000120187
	FGFR2	290	W	Likely Gain-of-function	missense_variant	10	121520048	121520050	7	130201052	130201054	ENSMUST00000120187
	FGFR2	295	E	Unknown	missense_variant	10	121520033	121520035	7	130201037	130201039	ENSMUST00000120187
	FGFR2	321	D	Unknown	missense_variant	10	121517440	121517442	7	130198540	130198542	ENSMUST00000117872
	FGFR2	325	E	Unknown	missense_variant	10	121517428	121517430	7	130198528	130198530	ENSMUST00000117872
	FGFR2	327	L	Unknown	missense_variant	10	121517422	121517424	7	130198522	130198524	ENSMUST00000117872
	FGFR2	333	T	Unknown	missense_variant	10	121517404	121517406	7	130198504	130198506	ENSMUST00000117872
	FGFR2	335	E	Unknown	missense_variant	10	121517398	121517400	7	130198498	130198500	ENSMUST00000117872
	FGFR2	339	E	Unknown	missense_variant	10	121517386	121517388	7	130198486	130198488	ENSMUST00000117872
	FGFR2	346	N	Unknown	missense_variant	10	121517365	121517367	7	130198465	130198467	ENSMUST00000117872
	FGFR2	353	H	Unknown	missense_variant	10	121517344	121517346	7	130198444	130198446	ENSMUST00000117872
	FGFR2	358	T	Unknown	missense_variant	10	121517329	121517331	7	130198429	130198431	ENSMUST00000117872
	FGFR2	361	P	Unknown	missense_variant,splice_region_variant	10	121517320	121517322	7	130198420	130198422	ENSMUST00000117872
	FGFR2	362	A	Unknown	missense_variant,splice_region_variant	10	121517317	121517319	7	130198417	130198419	ENSMUST00000117872
	FGFR2	363	P	Unknown	missense_variant,splice_region_variant	10	121515315	121515317	7	130196370	130196372	ENSMUST00000117872
	FGFR2	372	S	Likely Gain-of-function	missense_variant	10	121515288	121515290	7	130196343	130196345	ENSMUST00000120187
	FGFR2	375	Y	Gain-of-function	missense_variant	10	121515279	121515281	7	130196334	130196336	ENSMUST00000120187
	FGFR2	382	C	Likely Gain-of-function	missense_variant	10	121515258	121515260	7	130196313	130196315	ENSMUST00000120187
	FGFR2	384	G	Unknown	missense_variant	10	121515252	121515254	7	130196307	130196309	ENSMUST00000120187
	FGFR2	394	T	Unknown	missense_variant	10	121515222	121515224	7	130196277	130196279	ENSMUST00000120187
	FGFR2	399	R	Likely Loss-of-function	stop_gained	10	121515207	121515209	7	130196262	130196264	ENSMUST00000120187
	FGFR2	407	P	Unknown	missense_variant	10	121515183	121515185	7	130196238	130196240	ENSMUST00000120187
	FGFR2	409	F	Unknown	missense_variant	10	121515177	121515179	7	130196232	130196234	ENSMUST00000120187
	FGFR2	430	V	Unknown	missense_variant,splice_region_variant	10	121503939	121503941	7	130185378	130185380	ENSMUST00000120187
	FGFR2	450	R	Unknown	missense_variant	10	121503879	121503881	7	130185318	130185320	ENSMUST00000120187
	FGFR2	454	T	Unknown	missense_variant	10	121503867	121503869	7	130185306	130185308	ENSMUST00000120187
	FGFR2	478	R	Unknown	missense_variant	10	121503795	121503797	7	130185234	130185236	ENSMUST00000120187
	FGFR2	495	V	Unknown	missense_variant	10	121500902	121500904	7	130182717	130182719	ENSMUST00000120187
	FGFR2	504	D	Unknown	missense_variant	10	121500875	121500877	7	130182690	130182692	ENSMUST00000120187
	FGFR2	509	K	Unknown	missense_variant	10	121500860	121500862	7	130182675	130182677	ENSMUST00000120187
	FGFR2	518	M	Unknown	missense_variant	10	121500833	121500835	7	130182648	130182650	ENSMUST00000120187
	FGFR2	537	M	Likely Gain-of-function	missense_variant	10	121498556	121498558	7	130180426	130180428	ENSMUST00000120187
	FGFR2	547	I	Likely Gain-of-function	missense_variant	10	121498526	121498528	7	130180396	130180398	ENSMUST00000120187
	FGFR2	549	N	Gain-of-function	missense_variant	10	121498520	121498522	7	130180390	130180392	ENSMUST00000120187
	FGFR2	577	R	Unknown	missense_variant	10	121496664	121496666	7	130177807	130177809	ENSMUST00000120187
	FGFR2	592	R	Unknown	missense_variant	10	121496619	121496621	7	130177762	130177764	ENSMUST00000120187
	FGFR2	614	M	Unknown	missense_variant	10	121496553	121496555	7	130177696	130177698	ENSMUST00000120187
	FGFR2	654	I	Unknown	missense_variant	10	121488015	121488017	7	130172841	130172843	ENSMUST00000120187
	FGFR2	659	K	Gain-of-function	missense_variant	10	121488000	121488002	7	130172826	130172828	ENSMUST00000120187
	FGFR2	664	R	Likely Neutral	missense_variant	10	121487419	121487421	7	130171677	130171679	ENSMUST00000120187
	FGFR2	666	P	Unknown	missense_variant	10	121487413	121487415	7	130171671	130171673	ENSMUST00000120187
	FGFR2	673	E	Unknown	missense_variant	10	121487392	121487394	7	130171650	130171652	ENSMUST00000120187
	FGFR2	678	R	Likely Gain-of-function	missense_variant	10	121487377	121487379	7	130171635	130171637	ENSMUST00000120187
	FGFR2	695	E	Likely Loss-of-function	missense_variant	10	121485505	121485507	7	130169849	130169851	ENSMUST00000120187
	FGFR2	702	S	Unknown	missense_variant	10	121485484	121485486	7	130169828	130169830	ENSMUST00000120187
	FGFR2	708	P	Likely Loss-of-function	missense_variant	10	121485466	121485468	7	130169810	130169812	ENSMUST00000120187
	FGFR2	718	E	Likely Gain-of-function	missense_variant	10	121485436	121485438	7	130169780	130169782	ENSMUST00000120187
	FGFR2	731	E	Likely Gain-of-function	missense_variant	10	121485397	121485399	7	130169741	130169743	ENSMUST00000120187
	FGFR2	744	P	Unknown	missense_variant	10	121483767	121483769	7	130167772	130167774	ENSMUST00000120187
	FGFR2	745	S	Unknown	missense_variant	10	121483764	121483766	7	130167769	130167771	ENSMUST00000120187
	FGFR2	756	D	Unknown	missense_variant	10	121483731	121483733	7	130167736	130167738	ENSMUST00000120187
	FGFR2	759	R	Unknown	missense_variant	10	121483722	121483724	7	130167727	130167729	ENSMUST00000120187
	FGFR2	761	L	Unknown	missense_variant	10	121483716	121483718	7	130167721	130167723	ENSMUST00000120187
	FGFR2	763	L	Unknown	missense_variant	10	121483710	121483712	7	130167715	130167717	ENSMUST00000120187
	FGFR2	770	L	Inconclusive	missense_variant	10	121478488	121478490	7	130162607	130162609	ENSMUST00000120187
	FGFR2	775	P	Unknown	missense_variant	10	121478473	121478475	7	130162592	130162594	ENSMUST00000120187
	FGFR2	777	E	Unknown	missense_variant	10	121478467	121478469	7	130162586	130162588	ENSMUST00000120187
	FGFR2	795	D	Unknown	missense_variant	10	121478413	121478415	7	130162532	130162534	ENSMUST00000120187
	FGFR2	796	S	Unknown	missense_variant	10	121478410	121478412	7	130162529	130162531	ENSMUST00000120187
	FGFR2	804	P	Unknown	missense_variant	10	121478386	121478388	7	130162505	130162507	ENSMUST00000120187
	FGFR2	817	G	Unknown	missense_variant	10	121478347	121478349	7	130162466	130162468	ENSMUST00000120187
	FGFR3	90	G	Unknown	missense_variant	4	1799412	1799414	5	33727805	33727807	ENSMUST00000201437
	FGFR3	93	R	Unknown	missense_variant	4	1799421	1799423	5	33727814	33727816	ENSMUST00000201437
	FGFR3	96	V	Unknown	missense_variant	4	1799430	1799432	5	33727823	33727825	ENSMUST00000201437
	FGFR3	107	Y	Unknown	missense_variant	4	1799463	1799465	5	33727856	33727858	ENSMUST00000201437
	FGFR3	121	F	Unknown	missense_variant	4	1799505	1799507	5	33727898	33727900	ENSMUST00000201437
	FGFR3	124	R	Unknown	missense_variant	4	1799514	1799516	5	33727907	33727909	ENSMUST00000201437
	FGFR3	142	E	Unknown	missense_variant	4	1799791	1799793	5	33728236	33728238	ENSMUST00000201437
	FGFR3	150	A	Unknown	missense_variant	4	1801369	1801371	5	33729683	33729685	ENSMUST00000201437
	FGFR3	152	Y	Unknown	missense_variant	4	1801375	1801377	5	33729689	33729691	ENSMUST00000201437
	FGFR3	155	R	Unknown	missense_variant	4	1801384	1801386	5	33729698	33729700	ENSMUST00000201437
	FGFR3	158	R	Unknown	missense_variant	4	1801393	1801395	5	33729707	33729709	ENSMUST00000201437
	FGFR3	167	P	Unknown	missense_variant	4	1801420	1801422	5	33729734	33729736	ENSMUST00000201437
	FGFR3	173	R	Unknown	missense_variant	4	1801438	1801440	5	33729752	33729754	ENSMUST00000201437
	FGFR3	175	R	Unknown	missense_variant	4	1801444	1801446	5	33729758	33729760	ENSMUST00000201437
	FGFR3	179	A	Unknown	missense_variant	4	1801456	1801458	5	33729770	33729772	ENSMUST00000201437
	FGFR3	187	S	Unknown	missense_variant	4	1801480	1801482	5	33729794	33729796	ENSMUST00000067150
	FGFR3	192	G	Unknown	missense_variant	4	1801495	1801497	5	33729809	33729811	ENSMUST00000067150
	FGFR3	207	R	Unknown	missense_variant	4	1801623	1801625	5	33729939	33729941	ENSMUST00000067150
	FGFR3	222	D	Unknown	missense_variant	4	1801668	1801670	5	33729984	33729986	ENSMUST00000067150
	FGFR3	235	G	Unknown	missense_variant	4	1801707	1801709	5	33730023	33730025	ENSMUST00000067150
	FGFR3	244	D	Unknown	missense_variant	4	1801734	1801736	5	33730050	33730052	ENSMUST00000067150
	FGFR3	245	V	Unknown	missense_variant	4	1801737	1801739	5	33730053	33730055	ENSMUST00000067150
	FGFR3	248	R	Gain-of-function	missense_variant,splice_region_variant	4	1801837	1801839	5	33730146	33730148	ENSMUST00000067150
	FGFR3	249	S	Gain-of-function	missense_variant	4	1801840	1801842	5	33730149	33730151	ENSMUST00000067150
	FGFR3	250	P	Unknown	missense_variant	4	1801843	1801845	5	33730152	33730154	ENSMUST00000067150
	FGFR3	265	A	Likely Neutral	missense_variant	4	1801888	1801890	5	33730197	33730199	ENSMUST00000067150
	FGFR3	279	S	Unknown	missense_variant	4	1801930	1801932	5	33730239	33730241	ENSMUST00000067150
	FGFR3	280	D	Unknown	missense_variant	4	1801933	1801935	5	33730242	33730244	ENSMUST00000067150
	FGFR3	285	I	Unknown	missense_variant	4	1801948	1801950	5	33730257	33730259	ENSMUST00000067150
	FGFR3	304	P	Unknown	missense_variant	4	1802005	1802007	5	33730314	33730316	ENSMUST00000067150
	FGFR3	314	A	Unknown	missense_variant	4	1803701	1803703	5	33732126	33732128	ENSMUST00000067150
	FGFR3	329	V	Unknown	missense_variant	4	1803746	1803748	5	33732171	33732173	ENSMUST00000067150
	FGFR3	343	N	Unknown	missense_variant	4	1803788	1803790	5	33732213	33732215	ENSMUST00000067150
	FGFR3	370	G	Gain-of-function	missense_variant	4	1804362	1804364	5	33732754	33732756	ENSMUST00000067150
	FGFR3	371	S	Gain-of-function	missense_variant	4	1804365	1804367	5	33732757	33732759	ENSMUST00000067150
	FGFR3	373	Y	Gain-of-function	missense_variant	4	1804371	1804373	5	33732763	33732765	ENSMUST00000067150
	FGFR3	380	G	Gain-of-function	missense_variant	4	1804392	1804394	5	33732784	33732786	ENSMUST00000067150
	FGFR3	397	R	Unknown	missense_variant	4	1804443	1804445	5	33732835	33732837	ENSMUST00000067150
	FGFR3	399	R	Unknown	missense_variant	4	1804449	1804451	5	33732841	33732843	ENSMUST00000067150
	FGFR3	402	P	Unknown	missense_variant	4	1804458	1804460	5	33732850	33732852	ENSMUST00000067150
	FGFR3	409	P	Unknown	missense_variant	4	1804479	1804481	5	33732871	33732873	ENSMUST00000067150
	FGFR3	412	H	Unknown	missense_variant	4	1804488	1804490	5	33732880	33732882	ENSMUST00000067150
	FGFR3	415	S	Unknown	missense_variant	4	1804497	1804499	5	33732889	33732891	ENSMUST00000067150
	FGFR3	416	R	Unknown	missense_variant	4	1804500	1804502	5	33732892	33732894	ENSMUST00000067150
	FGFR3	424	S	Unknown	missense_variant	4	1804827	1804829	5	33733260	33733262	ENSMUST00000067150
	FGFR3	427	S	Unknown	missense_variant	4	1804836	1804838	5	33733269	33733271	ENSMUST00000067150
	FGFR3	428	N	Unknown	missense_variant	4	1804839	1804841	5	33733272	33733274	ENSMUST00000067150
	FGFR3	433	S	Unknown	missense_variant	4	1804854	1804856	5	33733287	33733289	ENSMUST00000067150
	FGFR3	435	T	Unknown	missense_variant	4	1804860	1804862	5	33733293	33733295	ENSMUST00000067150
	FGFR3	439	R	Unknown	missense_variant	4	1804872	1804874	5	33733305	33733307	ENSMUST00000067150
	FGFR3	452	A	Unknown	missense_variant	4	1804911	1804913	5	33733344	33733346	ENSMUST00000067150
	FGFR3	487	V	Unknown	missense_variant	4	1805401	1805403	5	33733706	33733708	ENSMUST00000067150
	FGFR3	490	E	Unknown	missense_variant	4	1805410	1805412	5	33733715	33733717	ENSMUST00000067150
	FGFR3	491	A	Unknown	missense_variant	4	1805413	1805415	5	33733718	33733720	ENSMUST00000067150
	FGFR3	501	K	Unknown	missense_variant	4	1805443	1805445	5	33733748	33733750	ENSMUST00000067150
	FGFR3	506	A	Unknown	missense_variant	4	1805458	1805460	5	33733763	33733765	ENSMUST00000067150
	FGFR3	513	D	Unknown	missense_variant,splice_region_variant	4	1805561	1805563	5	33733858	33733860	ENSMUST00000067150
	FGFR3	528	M	Likely Gain-of-function	missense_variant	4	1805606	1805608	5	33733903	33733905	ENSMUST00000067150
	FGFR3	529	M	Unknown	missense_variant	4	1805609	1805611	5	33733906	33733908	ENSMUST00000067150
	FGFR3	536	K	Unknown	missense_variant	4	1805630	1805632	5	33733927	33733929	ENSMUST00000067150
	FGFR3	559	A	Unknown	missense_variant	4	1805779	1805781	5	33734076	33734078	ENSMUST00000067150
	FGFR3	561	G	Unknown	missense_variant	4	1805785	1805787	5	33734082	33734084	ENSMUST00000067150
	FGFR3	563	L	Unknown	missense_variant	4	1805791	1805793	5	33734088	33734090	ENSMUST00000067150
	FGFR3	571	R	Unknown	missense_variant	4	1805815	1805817	5	33734112	33734114	ENSMUST00000067150
	FGFR3	630	V	Likely Neutral	missense_variant	4	1806102	1806104	5	33734398	33734400	ENSMUST00000067150
	FGFR3	639	A	Unknown	missense_variant	4	1806129	1806131	5	33734425	33734427	ENSMUST00000067150
	FGFR3	650	K	Gain-of-function	missense_variant	4	1806162	1806164	5	33734458	33734460	ENSMUST00000067150
	FGFR3	652	T	Unknown	missense_variant	4	1806168	1806170	5	33734464	33734466	ENSMUST00000067150
	FGFR3	669	R	Likely Gain-of-function	missense_variant	4	1806302	1806304	5	33734598	33734600	ENSMUST00000067150
	FGFR3	677	V	Unknown	missense_variant,splice_region_variant	4	1806326	1806328	5	33734622	33734624	ENSMUST00000067150
	FGFR3	682	V	Unknown	missense_variant	4	1806559	1806561	5	33734864	33734866	ENSMUST00000067150
	FGFR3	699	P	Unknown	missense_variant	4	1806610	1806612	5	33734915	33734917	ENSMUST00000067150
	FGFR3	709	E	Unknown	missense_variant	4	1806640	1806642	5	33734945	33734947	ENSMUST00000067150
	FGFR3	711	H	Unknown	missense_variant	4	1806646	1806648	5	33734951	33734953	ENSMUST00000067150
	FGFR3	712	R	Unknown	missense_variant	4	1806649	1806651	5	33734954	33734956	ENSMUST00000067150
	FGFR3	722	D	Unknown	missense_variant	4	1806679	1806681	5	33734984	33734986	ENSMUST00000067150
	FGFR3	732	H	Unknown	missense_variant	4	1806854	1806856	5	33735158	33735160	ENSMUST00000067150
	FGFR3	735	P	Unknown	missense_variant	4	1806863	1806865	5	33735167	33735169	ENSMUST00000067150
	FGFR3	739	P	Unknown	missense_variant	4	1806875	1806877	5	33735179	33735181	ENSMUST00000067150
	FGFR3	747	D	Unknown	missense_variant	4	1806899	1806901	5	33735203	33735205	ENSMUST00000067150
	FGFR3	749	D	Unknown	missense_variant	4	1806905	1806907	5	33735209	33735211	ENSMUST00000067150
	FGFR3	752	L	Unknown	missense_variant	4	1806914	1806916	5	33735218	33735220	ENSMUST00000067150
	FGFR3	754	V	Unknown	missense_variant	4	1806920	1806922	5	33735224	33735226	ENSMUST00000067150
	FGFR3	766	P	Unknown	missense_variant	4	1807137	1807139	5	33735435	33735437	ENSMUST00000067150
	FGFR3	768	E	Unknown	missense_variant	4	1807143	1807145	5	33735441	33735443	ENSMUST00000067150
	FGFR3	772	P	Unknown	missense_variant	4	1807155	1807157	5	33735453	33735455	ENSMUST00000067150
	FGFR3	795	P	Unknown	missense_variant	4	1807224	1807226	5	33735522	33735524	ENSMUST00000067150
	FGFR3	803	G	Unknown	missense_variant	4	1807248	1807250	5	33735546	33735548	ENSMUST00000067150
	FGFR4	35	A	Unknown	missense_variant	5	177090401	177090403	13	55156242	55156244	ENSMUST00000005452
	FGFR4	59	R	Unknown	missense_variant	5	177090473	177090475	13	55156314	55156316	ENSMUST00000005452
	FGFR4	62	R	Unknown	missense_variant	5	177090482	177090484	13	55156323	55156325	ENSMUST00000005452
	FGFR4	69	E	Unknown	missense_variant	5	177090503	177090505	13	55156344	55156346	ENSMUST00000005452
	FGFR4	74	A	Unknown	missense_variant	5	177090518	177090520	13	55156359	55156361	ENSMUST00000005452
	FGFR4	81	G	Unknown	missense_variant	5	177090539	177090541	13	55156380	55156382	ENSMUST00000005452
	FGFR4	85	R	Unknown	missense_variant	5	177090551	177090553	13	55156392	55156394	ENSMUST00000005452
	FGFR4	89	A	Unknown	missense_variant	5	177090563	177090565	13	55156404	55156406	ENSMUST00000005452
	FGFR4	98	R	Unknown	missense_variant	5	177090590	177090592	13	55156431	55156433	ENSMUST00000005452
	FGFR4	123	S	Unknown	missense_variant	5	177090756	177090758	13	55156597	55156599	ENSMUST00000005452
	FGFR4	127	D	Likely Gain-of-function	missense_variant	5	177093741	177093743	13	55161709	55161711	ENSMUST00000005452
	FGFR4	143	P	Unknown	missense_variant	5	177090816	177090818	13	55156657	55156659	ENSMUST00000005452
	FGFR4	185	L	Unknown	missense_variant	5	177091054	177091056	13	55156890	55156892	ENSMUST00000005452
	FGFR4	193	G	Unknown	missense_variant	5	177091078	177091080	13	55156914	55156916	ENSMUST00000005452
	FGFR4	203	R	Likely Loss-of-function	missense_variant	5	177091688	177091690	13	55159097	55159099	ENSMUST00000005452
	FGFR4	204	H	Unknown	missense_variant	5	177091691	177091693	13	55159100	55159102	ENSMUST00000005452
	FGFR4	211	M	Unknown	missense_variant	5	177091712	177091714	13	55159121	55159123	ENSMUST00000005452
	FGFR4	219	R	Unknown	missense_variant	5	177091736	177091738	13	55159145	55159147	ENSMUST00000005452
	FGFR4	227	E	Unknown	missense_variant	5	177091760	177091762	13	55159169	55159171	ENSMUST00000005452
	FGFR4	234	R	Unknown	missense_variant	5	177091781	177091783	13	55159190	55159192	ENSMUST00000005452
	FGFR4	240	D	Unknown	missense_variant	5	177091799	177091801	13	55159208	55159210	ENSMUST00000005452
	FGFR4	245	S	Unknown	missense_variant	5	177092326	177092328	13	55159928	55159930	ENSMUST00000005452
	FGFR4	262	V	Unknown	missense_variant	5	177092377	177092379	13	55159979	55159981	ENSMUST00000005452
	FGFR4	264	G	Unknown	missense_variant	5	177092383	177092385	13	55159985	55159987	ENSMUST00000005452
	FGFR4	281	I	Unknown	missense_variant	5	177092434	177092436	13	55160036	55160038	ENSMUST00000005452
	FGFR4	288	V	Unknown	missense_variant	5	177092455	177092457	13	55160057	55160059	ENSMUST00000005452
	FGFR4	311	N	Unknown	missense_variant	5	177092658	177092660	13	55160261	55160263	ENSMUST00000005452
	FGFR4	338	S	Unknown	missense_variant	5	177092739	177092741	13	55160342	55160344	ENSMUST00000005452
	FGFR4	342	S	Likely Neutral	missense_variant	5	177092751	177092753	13	55160354	55160356	ENSMUST00000005452
	FGFR4	367	Y	Gain-of-function	missense_variant	5	177093179	177093181	13	55161157	55161159	ENSMUST00000005452
	FGFR4	387	A	Unknown	missense_variant	5	177093239	177093241	13	55161217	55161219	ENSMUST00000005452
	FGFR4	416	R	Unknown	missense_variant	5	177093326	177093328	13	55161304	55161306	ENSMUST00000005452
	FGFR4	420	L	Unknown	missense_variant	5	177093412	177093414	13	55161400	55161402	ENSMUST00000005452
	FGFR4	431	S	Unknown	missense_variant	5	177093445	177093447	13	55161433	55161435	ENSMUST00000005452
	FGFR4	434	R	Unknown	missense_variant	5	177093454	177093456	13	55161442	55161444	ENSMUST00000005452
	FGFR4	439	S	Unknown	missense_variant	5	177093469	177093471	13	55161457	55161459	ENSMUST00000005452
	FGFR4	444	A	Unknown	missense_variant	5	177093706	177093708	13	55161674	55161676	ENSMUST00000005452
	FGFR4	450	V	Unknown	missense_variant	5	177095362	177095364	13	55165922	55165924	ENSMUST00000005452
	FGFR4	464	R	Likely Loss-of-function	missense_variant	5	177093544	177093546	13	55161532	55161534	ENSMUST00000005452
	FGFR4	465	D	Unknown	missense_variant	5	177093547	177093549	13	55161535	55161537	ENSMUST00000005452
	FGFR4	467	L	Unknown	missense_variant,splice_region_variant	5	177093655	177093657	13	55161623	55161625	ENSMUST00000005452
	FGFR4	475	E	Unknown	missense_variant	5	177093679	177093681	13	55161647	55161649	ENSMUST00000005452
	FGFR4	489	M	Unknown	missense_variant	5	177093721	177093723	13	55161689	55161691	ENSMUST00000005452
	FGFR4	502	V	Unknown	missense_variant	5	177093760	177093762	13	55161728	55161730	ENSMUST00000005452
	FGFR4	507	D	Unknown	missense_variant,splice_region_variant	5	177093775	177093777	13	55165889	55165891	ENSMUST00000005452
	FGFR4	513	D	Unknown	missense_variant	5	177095347	177095349	13	55165907	55165909	ENSMUST00000005452
	FGFR4	535	N	Gain-of-function	missense_variant	5	177095413	177095415	13	55165973	55165975	ENSMUST00000005452
	FGFR4	550	V	Likely Gain-of-function	missense_variant	5	177095550	177095552	13	55166113	55166115	ENSMUST00000005452
	FGFR4	561	F	Unknown	missense_variant	5	177095583	177095585	13	55166146	55166148	ENSMUST00000005452
	FGFR4	563	R	Unknown	missense_variant	5	177095589	177095591	13	55166152	55166154	ENSMUST00000005452
	FGFR4	565	R	Unknown	missense_variant	5	177095595	177095597	13	55166158	55166160	ENSMUST00000005452
	FGFR4	572	L	Unknown	missense_variant	5	177095616	177095618	13	55166179	55166181	ENSMUST00000005452
	FGFR4	580	S	Unknown	missense_variant	5	177095640	177095642	13	55166203	55166205	ENSMUST00000005452
	FGFR4	581	E	Unknown	missense_variant	5	177095643	177095645	13	55166206	55166208	ENSMUST00000005452
	FGFR4	587	P	Unknown	missense_variant	5	177095661	177095663	13	55166224	55166226	ENSMUST00000005452
	FGFR4	590	V	Unknown	missense_variant	5	177095670	177095672	13	55166233	55166235	ENSMUST00000005452
	FGFR4	593	A	Unknown	missense_variant	5	177095679	177095681	13	55166242	55166244	ENSMUST00000005452
	FGFR4	598	R	Unknown	missense_variant	5	177095694	177095696	13	55166257	55166259	ENSMUST00000005452
	FGFR4	606	R	Unknown	missense_variant	5	177095718	177095720	13	55166281	55166283	ENSMUST00000005452
	FGFR4	611	R	Unknown	missense_variant	5	177096066	177096068	13	55166867	55166869	ENSMUST00000005452
	FGFR4	616	R	Unknown	missense_variant	5	177096081	177096083	13	55166882	55166884	ENSMUST00000005452
	FGFR4	622	E	Unknown	missense_variant	5	177096099	177096101	13	55166900	55166902	ENSMUST00000005452
	FGFR4	629	A	Unknown	missense_variant	5	177096120	177096122	13	55166921	55166923	ENSMUST00000005452
	FGFR4	637	V	Unknown	missense_variant	5	177096144	177096146	13	55166945	55166947	ENSMUST00000005452
	FGFR4	640	I	Unknown	missense_variant	5	177096153	177096155	13	55166954	55166956	ENSMUST00000005452
	FGFR4	641	D	Unknown	missense_variant	5	177096156	177096158	13	55166957	55166959	ENSMUST00000005452
	FGFR4	657	A	Unknown	missense_variant	5	177096311	177096313	13	55167112	55167114	ENSMUST00000005452
	FGFR4	659	E	Unknown	missense_variant	5	177096317	177096319	13	55167118	55167120	ENSMUST00000005452
	FGFR4	664	R	Unknown	missense_variant	5	177096332	177096334	13	55167133	55167135	ENSMUST00000005452
	FGFR4	665	V	Unknown	missense_variant	5	177096335	177096337	13	55167136	55167138	ENSMUST00000005452
	FGFR4	667	T	Unknown	missense_variant	5	177096341	177096343	13	55167142	55167144	ENSMUST00000005452
	FGFR4	672	V	Unknown	missense_variant,splice_region_variant	5	177096356	177096358	13	55167157	55167159	ENSMUST00000005452
	FGFR4	681	E	Likely Loss-of-function	missense_variant	5	177096629	177096631	13	55167425	55167427	ENSMUST00000005452
	FGFR4	686	G	Unknown	missense_variant	5	177096644	177096646	13	55167440	55167442	ENSMUST00000005452
	FGFR4	689	P	Unknown	missense_variant	5	177096653	177096655	13	55167449	55167451	ENSMUST00000005452
	FGFR4	695	V	Unknown	missense_variant	5	177096671	177096673	13	55167467	55167469	ENSMUST00000005452
	FGFR4	697	E	Unknown	missense_variant	5	177096677	177096679	13	55167473	55167475	ENSMUST00000005452
	FGFR4	710	R	Unknown	missense_variant	5	177096716	177096718	13	55167512	55167514	ENSMUST00000005452
	FGFR4	719	Y	Unknown	missense_variant,splice_region_variant	5	177097293	177097295	13	55167807	55167809	ENSMUST00000005452
	FGFR4	723	R	Unknown	missense_variant	5	177097305	177097307	13	55167819	55167821	ENSMUST00000005452
	FGFR4	728	A	Unknown	missense_variant	5	177097320	177097322	13	55167834	55167836	ENSMUST00000005452
	FGFR4	750	V	Unknown	missense_variant	5	177097386	177097388	13	55167900	55167902	ENSMUST00000005452
	FGFR4	765	S	Unknown	missense_variant	5	177097560	177097562	13	55168059	55168061	ENSMUST00000005452
	FGFR4	766	P	Unknown	missense_variant	5	177097563	177097565	13	55168062	55168064	ENSMUST00000005452
	FGFR4	786	P	Unknown	missense_variant	5	177097623	177097625	13	55168122	55168124	ENSMUST00000005452
	FLCN	17	R	Unknown	missense_variant	17	17228087	17228089	11	59804719	59804721	ENSMUST00000102697
	FLT1	781	R	Unknown	missense_variant	13	28345457	28345459	5	147603532	147603534	ENSMUST00000031653
	FLT1	1011	E	Unknown	missense_variant	13	28322280	28322282	5	147582121	147582123	ENSMUST00000031653
	FLT1	1146	R	Unknown	missense_variant	13	28312047	28312049	5	147571505	147571507	ENSMUST00000031653
	FLT3	324	D	Likely Neutral	missense_variant	13	28049448	28049450	5	147369254	147369256	ENSMUST00000049324
	FLT3	557	V	Unknown	missense_variant	13	28034334	28034336	5	147355039	147355041	ENSMUST00000049324
	FLT3	627	A	Inconclusive	missense_variant	13	28033948	28033950	5	147354670	147354672	ENSMUST00000049324
	FLT3	676	N	Inconclusive	missense_variant	13	28028203	28028205	5	147350661	147350663	ENSMUST00000049324
	FLT3	953	A	Unknown	missense_variant,splice_region_variant	13	28014452	28014454	5	147332890	147332892	ENSMUST00000049324
	FOXO1	22	S	Unknown	missense_variant	13	40666147	40666149	3	52268865	52268867	ENSMUST00000053764
	FOXO1	24	T	Likely Loss-of-function	missense_variant	13	40666141	40666143	3	52268871	52268873	ENSMUST00000053764
	FOXP1	448	S	Unknown	missense_variant	3	70977832	70977834	6	98945538	98945540	ENSMUST00000113326
	FOXP1	514	R	Likely Loss-of-function	missense_variant	3	70972665	70972667	6	98941646	98941648	ENSMUST00000113326
	FUBP1	430	R	Unknown	missense_variant	1	77962824	77962826	3	152222188	152222190	ENSMUST00000166984
	GATA2	352	C	Unknown	stop_gained	3	128481906	128481908	6	88204619	88204621	ENSMUST00000170089
	GATA3	108	T	Unknown	missense_variant	10	8058385	8058387	2	9874843	9874845	ENSMUST00000102976
	GATA3	118	S	Unknown	missense_variant	10	8058415	8058417	2	9874813	9874815	ENSMUST00000102976
	GATA3	128	G	Unknown	missense_variant	10	8058445	8058447	2	9874783	9874785	ENSMUST00000102976
	GATA3	158	P	Unknown	missense_variant	10	8058535	8058537	2	9874693	9874695	ENSMUST00000102976
	GATA3	163	P	Unknown	missense_variant	10	8058550	8058552	2	9874678	9874680	ENSMUST00000102976
	GATA3	243	S	Unknown	missense_variant	10	8058790	8058792	2	9874438	9874440	ENSMUST00000102976
	GATA3	293	M	Unknown	missense_variant	10	8064094	8064096	2	9868803	9868805	ENSMUST00000102976
	GATA3	364	R	Unknown	missense_variant	10	8073781	8073783	2	9858610	9858612	ENSMUST00000102976
	GATA3	366	R	Likely Loss-of-function	stop_gained	10	8073787	8073789	2	9858604	9858606	ENSMUST00000102976
	GLI1	380	R	Likely Loss-of-function	missense_variant	12	57468054	57468056	10	127333736	127333738	ENSMUST00000026474
	GNA11	209	Q	Gain-of-function	missense_variant	19	3118943	3118945	10	81531430	81531432	ENSMUST00000043604
	GNAQ	183	R	Likely Gain-of-function	missense_variant	9	77797576	77797578	19	16332147	16332149	ENSMUST00000025541
	GNAQ	209	Q	Likely Gain-of-function	missense_variant	9	77794571	77794573	19	16335000	16335002	ENSMUST00000025541
	GNAS	201	R	Gain-of-function	missense_variant	20	58909365	58909367	2	174345243	174345245	ENSMUST00000080493
	GNAS	227	Q	Likely Gain-of-function	missense_variant	20	58909540	58909542	2	174345402	174345404	ENSMUST00000080493
	GPS2	192	Q	Likely Loss-of-function	stop_gained	17	7313626	7313628	11	69915724	69915726	ENSMUST00000072581
	GRIN2A	524	F	Unknown	missense_variant	16	9840726	9840728	16	9663260	9663262	ENSMUST00000199708
	GRIN2A	762	G	Inconclusive	missense_variant	16	9798347	9798349	16	9612640	9612642	ENSMUST00000199708
	GRIN2A	889	G	Likely Loss-of-function	missense_variant	16	9764877	9764879	16	9579555	9579557	ENSMUST00000032331
	GRIN2A	962	E	Unknown	missense_variant	16	9764658	9764660	16	9579336	9579338	ENSMUST00000032331
	GRIN2A	1067	R	Unknown	missense_variant	16	9764343	9764345	16	9579021	9579023	ENSMUST00000032331
	HGF	199	E	Unknown	missense_variant	7	81752148	81752150	5	16572604	16572606	ENSMUST00000199581
	HGF	229	G	Unknown	missense_variant	7	81745059	81745061	5	16576968	16576970	ENSMUST00000199581
	HGF	468	R	Unknown	missense_variant,splice_region_variant	7	81717233	81717235	5	16604918	16604920	ENSMUST00000199581
	HNF1A	114	R	Unknown	missense_variant	12	120988846	120988848	5	114960200	114960202	ENSMUST00000031535
	HNF1A	206	W	Unknown	missense_variant	12	120993609	120993611	5	114955911	114955913	ENSMUST00000031535
	HNF1A	338	G	Unknown	missense_variant	12	120996318	120996320	5	114953729	114953731	ENSMUST00000031535
	HRAS	12	G	Gain-of-function	missense_variant	11	534287	534289	7	141192905	141192907	ENSMUST00000026572
	HRAS	13	G	Likely Gain-of-function	missense_variant	11	534284	534286	7	141192902	141192904	ENSMUST00000026572
	HRAS	22	Q	Inconclusive	missense_variant	11	534257	534259	7	141192875	141192877	ENSMUST00000026572
	HRAS	33	D	Unknown	missense_variant	11	534224	534226	7	141192842	141192844	ENSMUST00000026572
	HRAS	59	A	Gain-of-function	missense_variant	11	533879	533881	7	141192555	141192557	ENSMUST00000026572
	HRAS	60	G	Unknown	missense_variant	11	533876	533878	7	141192552	141192554	ENSMUST00000026572
	HRAS	61	Q	Likely Gain-of-function	missense_variant	11	533873	533875	7	141192549	141192551	ENSMUST00000026572
	HRAS	117	K	Likely Gain-of-function	missense_variant	11	533552	533554	7	141192230	141192232	ENSMUST00000026572
	HRAS	146	A	Gain-of-function	missense_variant	11	533465	533467	7	141192143	141192145	ENSMUST00000026572
	ID3	64	L	Likely Loss-of-function	missense_variant	1	23559235	23559237	4	136144068	136144070	ENSMUST00000008016
	IDH1	33	P	Likely Neutral	missense_variant	2	208251453	208251455	1	65175254	65175256	ENSMUST00000097709
	IDH1	118	P	Unknown	missense_variant	2	208248429	208248431	1	65171019	65171021	ENSMUST00000097709
	IDH1	132	R	Switch-of-function	missense_variant	2	208248387	208248389	1	65170977	65170979	ENSMUST00000097709
	IDH1	178	V	Unknown	missense_variant	2	208243591	208243593	1	65166271	65166273	ENSMUST00000097709
	IDH1	294	V	Likely Neutral	missense_variant	2	208239972	208239974	1	65161909	65161911	ENSMUST00000097709
	IDH2	140	R	Likely Switch-of-function	missense_variant	15	90088701	90088703	7	80099112	80099114	ENSMUST00000107384
	IDH2	172	R	Switch-of-function	missense_variant	15	90088605	90088607	7	80099016	80099018	ENSMUST00000107384
	IGF1R	1255	M	Likely Gain-of-function	missense_variant	15	98957101	98957103	7	68226060	68226062	ENSMUST00000005671
	IKBKE	525	R	Unknown	missense_variant	1	206491742	206491744	1	131259187	131259189	ENSMUST00000062108
	IL7R	202	E	Unknown	missense_variant	5	35873546	35873548	15	9511211	9511213	ENSMUST00000228782
	IL7R	206	R	Unknown	stop_gained	5	35873558	35873560	15	9511199	9511201	ENSMUST00000228782
	INPP4A	829	R	Unknown	missense_variant	2	98572859	98572861	1	37396114	37396116	ENSMUST00000027287
	IRF4	99	C	Unknown	missense_variant	6	394899	394901	13	30751758	30751760	ENSMUST00000021784
	JAK1	703	S	Gain-of-function	missense_variant	1	64845519	64845521	4	101162855	101162857	ENSMUST00000102781
	JAK1	724	R	Gain-of-function	missense_variant	1	64844833	64844835	4	101161886	101161888	ENSMUST00000102781
	JAK1	729	S	Gain-of-function	missense_variant	1	64844818	64844820	4	101161871	101161873	ENSMUST00000102781
	JAK1	910	L	Gain-of-function	missense_variant	1	64839715	64839717	4	101157866	101157868	ENSMUST00000102781
	JAK2	487	R	Unknown	missense_variant	9	5069154	5069156	19	29288033	29288035	ENSMUST00000236990
	JAK2	545	L	Gain-of-function	missense_variant	9	5070044	5070046	19	29288793	29288795	ENSMUST00000236990
	JAK2	567	V	Unknown	missense_variant	9	5072549	5072551	19	29291224	29291226	ENSMUST00000236990
	JAK2	697	L	Unknown	missense_variant	9	5078402	5078404	19	29296606	29296608	ENSMUST00000238009
	JAK2	921	G	Unknown	missense_variant,splice_region_variant	9	5089863	5089865	19	29301611	29301613	ENSMUST00000238009
	JAK2	1035	S	Unknown	missense_variant	9	5123047	5123049	19	29309638	29309640	ENSMUST00000238009
	JAK2	1113	R	Loss-of-function	missense_variant	9	5126729	5126731	19	29311786	29311788	ENSMUST00000238009
	JAK3	403	R	Likely Neutral	missense_variant	19	17840275	17840277	8	71680947	71680949	ENSMUST00000110013
	JAK3	657	R	Gain-of-function	missense_variant	19	17835159	17835161	8	71684007	71684009	ENSMUST00000110013
	KDM5C	93	W	Unknown	missense_variant	X	53218348	53218350	X	152239678	152239680	ENSMUST00000112584
	KDM5C	158	E	Unknown	missense_variant	X	53217844	53217846	X	152240146	152240148	ENSMUST00000112584
	KDM5C	159	R	Unknown	missense_variant	X	53217841	53217843	X	152240149	152240151	ENSMUST00000112584
	KDM5C	168	Q	Likely Loss-of-function	stop_gained	X	53217814	53217816	X	152240176	152240178	ENSMUST00000112584
	KDM5C	681	R	Likely Loss-of-function	stop_gained	X	53201568	53201570	X	152262337	152262339	ENSMUST00000112584
	KDM6A	137	G	Unknown	missense_variant	X	45010985	45010987	X	18216962	18216964	ENSMUST00000044484
	KDM6A	526	G	Unknown	missense_variant	X	45063707	45063709	X	18250992	18250994	ENSMUST00000044484
	KDM6A	555	Q	Likely Loss-of-function	stop_gained	X	45063557	45063559	X	18250842	18250844	ENSMUST00000044484
	KDM6A	1003	Q	Likely Loss-of-function	stop_gained	X	45079316	45079318	X	18262400	18262402	ENSMUST00000044484
	KDM6A	1106	L	Unknown	missense_variant	X	45083491	45083493	X	18264593	18264595	ENSMUST00000044484
	KDM6A	1193	W	Likely Loss-of-function	stop_gained	X	45089873	45089875	X	18271975	18271977	ENSMUST00000044484
	KDM6A	1255	R	Unknown	missense_variant	X	45090749	45090751	X	18272974	18272976	ENSMUST00000044484
	KDR	161	L	Unknown	missense_variant	4	55115287	55115289	5	75968737	75968739	ENSMUST00000113516
	KDR	180	D	Unknown	missense_variant	4	55114992	55114994	5	75968439	75968441	ENSMUST00000113516
	KDR	351	P	Unknown	missense_variant	4	55110692	55110694	5	75964863	75964865	ENSMUST00000113516
	KDR	677	T	Unknown	missense_variant	4	55102465	55102467	5	75957067	75957069	ENSMUST00000113516
	KDR	771	T	Likely Gain-of-function	missense_variant	4	55098757	55098759	5	75952900	75952902	ENSMUST00000113516
	KDR	791	R	Unknown	missense_variant,splice_region_variant	4	55098697	55098699	5	75952840	75952842	ENSMUST00000113516
	KDR	944	R	Unknown	missense_variant	4	55094941	55094943	5	75948890	75948892	ENSMUST00000113516
	KDR	946	R	Unknown	missense_variant	4	55094935	55094937	5	75948884	75948886	ENSMUST00000113516
	KDR	961	R	Unknown	missense_variant	4	55094890	55094892	5	75948839	75948841	ENSMUST00000113516
	KDR	1022	R	Unknown	missense_variant	4	55092620	55092622	5	75946822	75946824	ENSMUST00000113516
	KDR	1032	R	Likely Loss-of-function	missense_variant	4	55090052	55090054	5	75944619	75944621	ENSMUST00000113516
	KDR	1037	S	Unknown	missense_variant	4	55090037	55090039	5	75944604	75944606	ENSMUST00000113516
	KDR	1051	R	Unknown	missense_variant	4	55089995	55089997	5	75944562	75944564	ENSMUST00000113516
	KDR	1065	A	Gain-of-function	missense_variant,splice_region_variant	4	55089800	55089802	5	75944380	75944382	ENSMUST00000113516
	KDR	1097	E	Unknown	missense_variant	4	55089704	55089706	5	75944284	75944286	ENSMUST00000113516
	KDR	1100	S	Likely Gain-of-function	missense_variant	4	55089695	55089697	5	75944275	75944277	ENSMUST00000113516
	KDR	1103	A	Unknown	missense_variant,splice_region_variant	4	55089469	55089471	5	75944020	75944022	ENSMUST00000113516
	KDR	1105	P	Unknown	missense_variant	4	55089463	55089465	5	75944014	75944016	ENSMUST00000113516
	KEAP1	71	R	Unknown	missense_variant	19	10499821	10499823	9	21237497	21237499	ENSMUST00000194542
	KEAP1	110	M	Unknown	missense_variant	19	10499704	10499706	9	21237380	21237382	ENSMUST00000194542
	KEAP1	155	V	Loss-of-function	missense_variant	19	10499569	10499571	9	21237245	21237247	ENSMUST00000194542
	KEAP1	165	D	Unknown	missense_variant	19	10499539	10499541	9	21237215	21237217	ENSMUST00000194542
	KEAP1	260	R	Unknown	missense_variant	19	10492122	10492124	9	21233933	21233935	ENSMUST00000194542
	KEAP1	272	R	Likely Loss-of-function	missense_variant	19	10492086	10492088	9	21233897	21233899	ENSMUST00000194542
	KEAP1	318	P	Unknown	missense_variant	19	10491948	10491950	9	21233759	21233761	ENSMUST00000194542
	KEAP1	320	R	Likely Loss-of-function	missense_variant	19	10491942	10491944	9	21233753	21233755	ENSMUST00000194542
	KEAP1	333	G	Loss-of-function	missense_variant	19	10491903	10491905	9	21233714	21233716	ENSMUST00000194542
	KEAP1	379	G	Loss-of-function	missense_variant	19	10491765	10491767	9	21233576	21233578	ENSMUST00000194542
	KEAP1	417	G	Unknown	missense_variant	19	10491651	10491653	9	21233462	21233464	ENSMUST00000194542
	KEAP1	430	G	Loss-of-function	missense_variant	19	10491612	10491614	9	21233423	21233425	ENSMUST00000194542
	KEAP1	461	I	Unknown	missense_variant	19	10489796	10489798	9	21231845	21231847	ENSMUST00000194542
	KEAP1	470	R	Loss-of-function	missense_variant	19	10489769	10489771	9	21231818	21231820	ENSMUST00000194542
	KEAP1	479	D	Unknown	missense_variant	19	10489742	10489744	9	21231791	21231793	ENSMUST00000194542
	KEAP1	480	G	Likely Loss-of-function	missense_variant	19	10489739	10489741	9	21231788	21231790	ENSMUST00000194542
	KEAP1	488	E	Unknown	missense_variant	19	10489715	10489717	9	21231764	21231766	ENSMUST00000194542
	KEAP1	509	G	Unknown	missense_variant	19	10489652	10489654	9	21231701	21231703	ENSMUST00000194542
	KEAP1	523	G	Unknown	missense_variant	19	10489331	10489333	9	21231389	21231391	ENSMUST00000194542
	KEAP1	550	M	Unknown	missense_variant	19	10489250	10489252	9	21231308	21231310	ENSMUST00000194542
	KIT	5	R	Unknown	missense_variant	4	54658027	54658029	5	75575064	75575066	ENSMUST00000144270
	KIT	19	R	Unknown	missense_variant	4	54703778	54703780	5	75615379	75615381	ENSMUST00000144270
	KIT	21	Q	Unknown	missense_variant	4	54658075	54658077	5	75575112	75575114	ENSMUST00000144270
	KIT	27	P	Unknown	missense_variant	4	54695523	54695525	5	75607037	75607039	ENSMUST00000144270
	KIT	32	G	Unknown	missense_variant	4	54695538	54695540	5	75607052	75607054	ENSMUST00000144270
	KIT	60	D	Inconclusive	missense_variant	4	54695622	54695624	5	75607136	75607138	ENSMUST00000144270
	KIT	88	E	Unknown	missense_variant	4	54695706	54695708	5	75607223	75607225	ENSMUST00000144270
	KIT	124	L	Unknown	missense_variant	4	54698316	54698318	5	75609302	75609304	ENSMUST00000144270
	KIT	134	V	Unknown	missense_variant	4	54698346	54698348	5	75609332	75609334	ENSMUST00000144270
	KIT	135	R	Unknown	missense_variant	4	54698349	54698351	5	75609335	75609337	ENSMUST00000144270
	KIT	137	P	Unknown	missense_variant	4	54698355	54698357	5	75609341	75609343	ENSMUST00000144270
	KIT	138	L	Unknown	missense_variant	4	54698358	54698360	5	75609344	75609346	ENSMUST00000144270
	KIT	139	T	Unknown	missense_variant	4	54698361	54698363	5	75609347	75609349	ENSMUST00000144270
	KIT	147	S	Unknown	missense_variant	4	54698385	54698387	5	75609371	75609373	ENSMUST00000144270
	KIT	153	G	Unknown	missense_variant	4	54698403	54698405	5	75609389	75609391	ENSMUST00000144270
	KIT	159	D	Unknown	missense_variant	4	54698421	54698423	5	75609407	75609409	ENSMUST00000144270
	KIT	160	L	Unknown	missense_variant	4	54698424	54698426	5	75609410	75609412	ENSMUST00000144270
	KIT	164	P	Unknown	missense_variant	4	54698436	54698438	5	75609422	75609424	ENSMUST00000144270
	KIT	177	R	Unknown	missense_variant	4	54698475	54698477	5	75609461	75609463	ENSMUST00000144270
	KIT	204	V	Unknown	missense_variant	4	54698556	54698558	5	75609542	75609544	ENSMUST00000144270
	KIT	207	A	Unknown	missense_variant,splice_region_variant	4	54699629	54699631	5	75610806	75610808	ENSMUST00000144270
	KIT	226	G	Unknown	missense_variant	4	54699686	54699688	5	75610863	75610865	ENSMUST00000144270
	KIT	229	F	Unknown	missense_variant	4	54699695	54699697	5	75610872	75610874	ENSMUST00000144270
	KIT	233	C	Unknown	missense_variant	4	54699707	54699709	5	75610884	75610886	ENSMUST00000144270
	KIT	239	S	Unknown	missense_variant	4	54699725	54699727	5	75610902	75610904	ENSMUST00000144270
	KIT	261	S	Unknown	missense_variant	4	54703748	54703750	5	75615349	75615351	ENSMUST00000144270
	KIT	265	G	Unknown	missense_variant	4	54703760	54703762	5	75615361	75615363	ENSMUST00000144270
	KIT	267	F	Unknown	missense_variant	4	54703766	54703768	5	75615367	75615369	ENSMUST00000144270
	KIT	271	R	Unknown	missense_variant	4	54703778	54703780	5	75615379	75615381	ENSMUST00000144270
	KIT	279	S	Unknown	missense_variant	4	54703802	54703804	5	75615403	75615405	ENSMUST00000144270
	KIT	280	A	Unknown	missense_variant	4	54703805	54703807	5	75615406	75615408	ENSMUST00000144270
	KIT	281	R	Unknown	missense_variant	4	54703808	54703810	5	75615409	75615411	ENSMUST00000144270
	KIT	286	G	Unknown	missense_variant	4	54703823	54703825	5	75615424	75615426	ENSMUST00000144270
	KIT	322	T	Unknown	missense_variant	4	54707136	54707138	5	75620885	75620887	ENSMUST00000144270
	KIT	328	G	Unknown	missense_variant	4	54707154	54707156	5	75620903	75620905	ENSMUST00000144270
	KIT	344	E	Unknown	missense_variant	4	54707202	54707204	5	75620951	75620953	ENSMUST00000144270
[truncated: 1,616 more rows]
